# Supplementary material for: Single-bacterium RNA-seq protocol to uncover heterogeneous expression of coding and noncoding genes in Bacteroides thetaiotaomicron
Source: STAR Protoc. 2026 Jul 1;7(3):104651. doi: 10.1016/j.xpro.2026.104651 (PMC13352367; doi:10.1016/j.xpro.2026.104651)
Supplement: Table S1. DNA oligonucleotides to in vitro-transcribe single-guide RNAs for Bacteroides thetaiotaomicron ribosomal sequences, related to Step 25 — This table contains the different oligonucleotides to order as a pool from IDT. Each oligonucleotide sequence contains, in 5′-to-3′ direction, the T7 promoter (TTCTAATACGACTCACTATA), the unique gRNA sequence, the scaffold (GTTTTAGAGCTAGAAATAGCAAGTTAAAATAAGGCTAGTCCGTTATCAACTTGAAAAAGTGGCACCGAGTCGGTGCTTTTTT), and the sequence for the fill-in reaction (GGCATACTCTGCGACATCGT), as described in.27 [file mmc1.csv]

Supplementary Table 1: DNA oligonucleotides to in vitro-transcribe single-guide RNAs for Bacteroides thetaiotaomicron ribosomal sequences	related to Step 25.
5S_1	TTCTAATACGACTCACTATAGGTTCAGGTGGTTATAGCACGAGTTTTAGAGCTAGAAATAGCAAGTTAAAATAAGGCTAGTCCGTTATCAACTTGAAAAAGTGGCACCGAGTCGGTGCTTTTTTACGATGTCGCAGAGTATGCC
5S_2	TTCTAATACGACTCACTATAGGCGATGGTACTGCGTAACAGTGTTTTAGAGCTAGAAATAGCAAGTTAAAATAAGGCTAGTCCGTTATCAACTTGAAAAAGTGGCACCGAGTCGGTGCTTTTTTACGATGTCGCAGAGTATGCC
5S_3	TTCTAATACGACTCACTATAGGCTGCGTAACAGTGGGAGAGTGTTTTAGAGCTAGAAATAGCAAGTTAAAATAAGGCTAGTCCGTTATCAACTTGAAAAAGTGGCACCGAGTCGGTGCTTTTTTACGATGTCGCAGAGTATGCC
5S_4	TTCTAATACGACTCACTATAGGTTAAGCCTCGTCACGCCGAGTTTTAGAGCTAGAAATAGCAAGTTAAAATAAGGCTAGTCCGTTATCAACTTGAAAAAGTGGCACCGAGTCGGTGCTTTTTTACGATGTCGCAGAGTATGCC
5S_5	TTCTAATACGACTCACTATAGGCCGATGGTACTGCGTAACAGGTTTTAGAGCTAGAAATAGCAAGTTAAAATAAGGCTAGTCCGTTATCAACTTGAAAAAGTGGCACCGAGTCGGTGCTTTTTTACGATGTCGCAGAGTATGCC
5S_6	TTCTAATACGACTCACTATAGGTTAACTTCTCTGTTCGGAATGTTTTAGAGCTAGAAATAGCAAGTTAAAATAAGGCTAGTCCGTTATCAACTTGAAAAAGTGGCACCGAGTCGGTGCTTTTTTACGATGTCGCAGAGTATGCC
5S_8	TTCTAATACGACTCACTATAGGCAGTACCATCGGCGTGACGGTTTTAGAGCTAGAAATAGCAAGTTAAAATAAGGCTAGTCCGTTATCAACTTGAAAAAGTGGCACCGAGTCGGTGCTTTTTTACGATGTCGCAGAGTATGCC
5S_9	TTCTAATACGACTCACTATAGGCTGTTCGGAATGGGAAGAGGGTTTTAGAGCTAGAAATAGCAAGTTAAAATAAGGCTAGTCCGTTATCAACTTGAAAAAGTGGCACCGAGTCGGTGCTTTTTTACGATGTCGCAGAGTATGCC
5S_10	TTCTAATACGACTCACTATAGGCTTAACTTCTCTGTTCGGAAGTTTTAGAGCTAGAAATAGCAAGTTAAAATAAGGCTAGTCCGTTATCAACTTGAAAAAGTGGCACCGAGTCGGTGCTTTTTTACGATGTCGCAGAGTATGCC
5S_11	TTCTAATACGACTCACTATAGGCGAGGCTTAACTTCTCTGTTGTTTTAGAGCTAGAAATAGCAAGTTAAAATAAGGCTAGTCCGTTATCAACTTGAAAAAGTGGCACCGAGTCGGTGCTTTTTTACGATGTCGCAGAGTATGCC
5S_12	TTCTAATACGACTCACTATAGGCCACTGTTACGCAGTACCATGTTTTAGAGCTAGAAATAGCAAGTTAAAATAAGGCTAGTCCGTTATCAACTTGAAAAAGTGGCACCGAGTCGGTGCTTTTTTACGATGTCGCAGAGTATGCC
16S_1	TTCTAATACGACTCACTATAGGCTTAACACATGCAAGTCGAGTTTTAGAGCTAGAAATAGCAAGTTAAAATAAGGCTAGTCCGTTATCAACTTGAAAAAGTGGCACCGAGTCGGTGCTTTTTTACGATGTCGCAGAGTATGCC
16S_2	TTCTAATACGACTCACTATAGGCTTAACACATGCAAGTCGAGGTTTTAGAGCTAGAAATAGCAAGTTAAAATAAGGCTAGTCCGTTATCAACTTGAAAAAGTGGCACCGAGTCGGTGCTTTTTTACGATGTCGCAGAGTATGCC
16S_3	TTCTAATACGACTCACTATAGGAGTGATGGCGACCGGCGCACGTTTTAGAGCTAGAAATAGCAAGTTAAAATAAGGCTAGTCCGTTATCAACTTGAAAAAGTGGCACCGAGTCGGTGCTTTTTTACGATGTCGCAGAGTATGCC
16S_4	TTCTAATACGACTCACTATAGGATCCAACCTGCCGATAACTCGTTTTAGAGCTAGAAATAGCAAGTTAAAATAAGGCTAGTCCGTTATCAACTTGAAAAAGTGGCACCGAGTCGGTGCTTTTTTACGATGTCGCAGAGTATGCC
16S_5	TTCTAATACGACTCACTATAGGTCCAACCTGCCGATAACTCGGTTTTAGAGCTAGAAATAGCAAGTTAAAATAAGGCTAGTCCGTTATCAACTTGAAAAAGTGGCACCGAGTCGGTGCTTTTTTACGATGTCGCAGAGTATGCC
16S_6	TTCTAATACGACTCACTATAGGAAAGAATTTCGGTTATCGATGTTTTAGAGCTAGAAATAGCAAGTTAAAATAAGGCTAGTCCGTTATCAACTTGAAAAAGTGGCACCGAGTCGGTGCTTTTTTACGATGTCGCAGAGTATGCC
16S_7	TTCTAATACGACTCACTATAGGAAGAATTTCGGTTATCGATGGTTTTAGAGCTAGAAATAGCAAGTTAAAATAAGGCTAGTCCGTTATCAACTTGAAAAAGTGGCACCGAGTCGGTGCTTTTTTACGATGTCGCAGAGTATGCC
16S_8	TTCTAATACGACTCACTATAGGCACCAAACCTTCGATGGATAGTTTTAGAGCTAGAAATAGCAAGTTAAAATAAGGCTAGTCCGTTATCAACTTGAAAAAGTGGCACCGAGTCGGTGCTTTTTTACGATGTCGCAGAGTATGCC
16S_9	TTCTAATACGACTCACTATAGGACCAAACCTTCGATGGATAGGTTTTAGAGCTAGAAATAGCAAGTTAAAATAAGGCTAGTCCGTTATCAACTTGAAAAAGTGGCACCGAGTCGGTGCTTTTTTACGATGTCGCAGAGTATGCC
16S_10	TTCTAATACGACTCACTATAGGACACGGTCCAAACTCCTACGTTTTAGAGCTAGAAATAGCAAGTTAAAATAAGGCTAGTCCGTTATCAACTTGAAAAAGTGGCACCGAGTCGGTGCTTTTTTACGATGTCGCAGAGTATGCC
16S_11	TTCTAATACGACTCACTATAGGAGGAATATTGGTCAATGGACGTTTTAGAGCTAGAAATAGCAAGTTAAAATAAGGCTAGTCCGTTATCAACTTGAAAAAGTGGCACCGAGTCGGTGCTTTTTTACGATGTCGCAGAGTATGCC
16S_12	TTCTAATACGACTCACTATAGGTGAAGGATGACTGCCCTATGTTTTAGAGCTAGAAATAGCAAGTTAAAATAAGGCTAGTCCGTTATCAACTTGAAAAAGTGGCACCGAGTCGGTGCTTTTTTACGATGTCGCAGAGTATGCC
16S_13	TTCTAATACGACTCACTATAGGAGCGTTATCCGGATTTATTGTTTTAGAGCTAGAAATAGCAAGTTAAAATAAGGCTAGTCCGTTATCAACTTGAAAAAGTGGCACCGAGTCGGTGCTTTTTTACGATGTCGCAGAGTATGCC
16S_14	TTCTAATACGACTCACTATAGGCCGGATTTATTGGGTTTAAAGTTTTAGAGCTAGAAATAGCAAGTTAAAATAAGGCTAGTCCGTTATCAACTTGAAAAAGTGGCACCGAGTCGGTGCTTTTTTACGATGTCGCAGAGTATGCC
16S_15	TTCTAATACGACTCACTATAGGTCTTGAGTACAGTAGAGGTGTTTTAGAGCTAGAAATAGCAAGTTAAAATAAGGCTAGTCCGTTATCAACTTGAAAAAGTGGCACCGAGTCGGTGCTTTTTTACGATGTCGCAGAGTATGCC
16S_16	TTCTAATACGACTCACTATAGGACACTGATGCTCGAAAGTGTGTTTTAGAGCTAGAAATAGCAAGTTAAAATAAGGCTAGTCCGTTATCAACTTGAAAAAGTGGCACCGAGTCGGTGCTTTTTTACGATGTCGCAGAGTATGCC
16S_17	TTCTAATACGACTCACTATAGGAAGCATTAAGTATTCCACCTGTTTTAGAGCTAGAAATAGCAAGTTAAAATAAGGCTAGTCCGTTATCAACTTGAAAAAGTGGCACCGAGTCGGTGCTTTTTTACGATGTCGCAGAGTATGCC
16S_18	TTCTAATACGACTCACTATAGGAGCATTAAGTATTCCACCTGGTTTTAGAGCTAGAAATAGCAAGTTAAAATAAGGCTAGTCCGTTATCAACTTGAAAAAGTGGCACCGAGTCGGTGCTTTTTTACGATGTCGCAGAGTATGCC
16S_19	TTCTAATACGACTCACTATAGGTGAAACTCAAAGGAATTGACGTTTTAGAGCTAGAAATAGCAAGTTAAAATAAGGCTAGTCCGTTATCAACTTGAAAAAGTGGCACCGAGTCGGTGCTTTTTTACGATGTCGCAGAGTATGCC
16S_20	TTCTAATACGACTCACTATAGGAAACTCAAAGGAATTGACGGTTTTAGAGCTAGAAATAGCAAGTTAAAATAAGGCTAGTCCGTTATCAACTTGAAAAAGTGGCACCGAGTCGGTGCTTTTTTACGATGTCGCAGAGTATGCC
16S_21	TTCTAATACGACTCACTATAGGAAACTCAAAGGAATTGACGGGTTTTAGAGCTAGAAATAGCAAGTTAAAATAAGGCTAGTCCGTTATCAACTTGAAAAAGTGGCACCGAGTCGGTGCTTTTTTACGATGTCGCAGAGTATGCC
16S_22	TTCTAATACGACTCACTATAGGATACGCGAGGAACCTTACCCGTTTTAGAGCTAGAAATAGCAAGTTAAAATAAGGCTAGTCCGTTATCAACTTGAAAAAGTGGCACCGAGTCGGTGCTTTTTTACGATGTCGCAGAGTATGCC
16S_23	TTCTAATACGACTCACTATAGGTCGTAAGATGTGAGGAAGGTGTTTTAGAGCTAGAAATAGCAAGTTAAAATAAGGCTAGTCCGTTATCAACTTGAAAAAGTGGCACCGAGTCGGTGCTTTTTTACGATGTCGCAGAGTATGCC
16S_24	TTCTAATACGACTCACTATAGGCGTAAGATGTGAGGAAGGTGGTTTTAGAGCTAGAAATAGCAAGTTAAAATAAGGCTAGTCCGTTATCAACTTGAAAAAGTGGCACCGAGTCGGTGCTTTTTTACGATGTCGCAGAGTATGCC
16S_25	TTCTAATACGACTCACTATAGGTCAGCACGGCCCTTACGTCCGTTTTAGAGCTAGAAATAGCAAGTTAAAATAAGGCTAGTCCGTTATCAACTTGAAAAAGTGGCACCGAGTCGGTGCTTTTTTACGATGTCGCAGAGTATGCC
16S_26	TTCTAATACGACTCACTATAGGCAGCACGGCCCTTACGTCCGGTTTTAGAGCTAGAAATAGCAAGTTAAAATAAGGCTAGTCCGTTATCAACTTGAAAAAGTGGCACCGAGTCGGTGCTTTTTTACGATGTCGCAGAGTATGCC
16S_27	TTCTAATACGACTCACTATAGGCTACACACGTGTTACAATGTTTTAGAGCTAGAAATAGCAAGTTAAAATAAGGCTAGTCCGTTATCAACTTGAAAAAGTGGCACCGAGTCGGTGCTTTTTTACGATGTCGCAGAGTATGCC
16S_28	TTCTAATACGACTCACTATAGGCTACACACGTGTTACAATGGTTTTAGAGCTAGAAATAGCAAGTTAAAATAAGGCTAGTCCGTTATCAACTTGAAAAAGTGGCACCGAGTCGGTGCTTTTTTACGATGTCGCAGAGTATGCC
16S_29	TTCTAATACGACTCACTATAGGCTACACACGTGTTACAATGGGTTTTAGAGCTAGAAATAGCAAGTTAAAATAAGGCTAGTCCGTTATCAACTTGAAAAAGTGGCACCGAGTCGGTGCTTTTTTACGATGTCGCAGAGTATGCC
16S_30	TTCTAATACGACTCACTATAGGTACACACGTGTTACAATGGGGTTTTAGAGCTAGAAATAGCAAGTTAAAATAAGGCTAGTCCGTTATCAACTTGAAAAAGTGGCACCGAGTCGGTGCTTTTTTACGATGTCGCAGAGTATGCC
16S_31	TTCTAATACGACTCACTATAGGCGCGGTGAATACGTTCCCGTTTTAGAGCTAGAAATAGCAAGTTAAAATAAGGCTAGTCCGTTATCAACTTGAAAAAGTGGCACCGAGTCGGTGCTTTTTTACGATGTCGCAGAGTATGCC
16S_32	TTCTAATACGACTCACTATAGGCCCGTCAAGCCATGAAAGCCGTTTTAGAGCTAGAAATAGCAAGTTAAAATAAGGCTAGTCCGTTATCAACTTGAAAAAGTGGCACCGAGTCGGTGCTTTTTTACGATGTCGCAGAGTATGCC
16S_33	TTCTAATACGACTCACTATAGGCCGTCAAGCCATGAAAGCCGGTTTTAGAGCTAGAAATAGCAAGTTAAAATAAGGCTAGTCCGTTATCAACTTGAAAAAGTGGCACCGAGTCGGTGCTTTTTTACGATGTCGCAGAGTATGCC
16S_34	TTCTAATACGACTCACTATAGGCGTCAAGCCATGAAAGCCGGGTTTTAGAGCTAGAAATAGCAAGTTAAAATAAGGCTAGTCCGTTATCAACTTGAAAAAGTGGCACCGAGTCGGTGCTTTTTTACGATGTCGCAGAGTATGCC
16S_35	TTCTAATACGACTCACTATAGGTAACCGCAAGGAGCGTCCTAGTTTTAGAGCTAGAAATAGCAAGTTAAAATAAGGCTAGTCCGTTATCAACTTGAAAAAGTGGCACCGAGTCGGTGCTTTTTTACGATGTCGCAGAGTATGCC
16S_36	TTCTAATACGACTCACTATAGGCTAGGGTAAAACTGGTAATTGTTTTAGAGCTAGAAATAGCAAGTTAAAATAAGGCTAGTCCGTTATCAACTTGAAAAAGTGGCACCGAGTCGGTGCTTTTTTACGATGTCGCAGAGTATGCC
16S_37	TTCTAATACGACTCACTATAGGTAGGGTAAAACTGGTAATTGGTTTTAGAGCTAGAAATAGCAAGTTAAAATAAGGCTAGTCCGTTATCAACTTGAAAAAGTGGCACCGAGTCGGTGCTTTTTTACGATGTCGCAGAGTATGCC
16S_38	TTCTAATACGACTCACTATAGGAAGAGTTTGATCCTGGCTCGTTTTAGAGCTAGAAATAGCAAGTTAAAATAAGGCTAGTCCGTTATCAACTTGAAAAAGTGGCACCGAGTCGGTGCTTTTTTACGATGTCGCAGAGTATGCC
16S_39	TTCTAATACGACTCACTATAGGTCAGGATGAACGCTAGCTACGTTTTAGAGCTAGAAATAGCAAGTTAAAATAAGGCTAGTCCGTTATCAACTTGAAAAAGTGGCACCGAGTCGGTGCTTTTTTACGATGTCGCAGAGTATGCC
16S_40	TTCTAATACGACTCACTATAGGCTTAACACATGCAAGTCGGTTTTAGAGCTAGAAATAGCAAGTTAAAATAAGGCTAGTCCGTTATCAACTTGAAAAAGTGGCACCGAGTCGGTGCTTTTTTACGATGTCGCAGAGTATGCC
16S_41	TTCTAATACGACTCACTATAGGCGATGGGGATGCGTTCCATTGTTTTAGAGCTAGAAATAGCAAGTTAAAATAAGGCTAGTCCGTTATCAACTTGAAAAAGTGGCACCGAGTCGGTGCTTTTTTACGATGTCGCAGAGTATGCC
16S_42	TTCTAATACGACTCACTATAGGTTCCATTAGGCAGTTGGTGGTTTTAGAGCTAGAAATAGCAAGTTAAAATAAGGCTAGTCCGTTATCAACTTGAAAAAGTGGCACCGAGTCGGTGCTTTTTTACGATGTCGCAGAGTATGCC
16S_43	TTCTAATACGACTCACTATAGGTCACCAAACCTTCGATGGATGTTTTAGAGCTAGAAATAGCAAGTTAAAATAAGGCTAGTCCGTTATCAACTTGAAAAAGTGGCACCGAGTCGGTGCTTTTTTACGATGTCGCAGAGTATGCC
16S_44	TTCTAATACGACTCACTATAGGCGATGGATAGGGGTTCTGAGGTTTTAGAGCTAGAAATAGCAAGTTAAAATAAGGCTAGTCCGTTATCAACTTGAAAAAGTGGCACCGAGTCGGTGCTTTTTTACGATGTCGCAGAGTATGCC
16S_45	TTCTAATACGACTCACTATAGGATAGGGGTTCTGAGAGGAGTTTTAGAGCTAGAAATAGCAAGTTAAAATAAGGCTAGTCCGTTATCAACTTGAAAAAGTGGCACCGAGTCGGTGCTTTTTTACGATGTCGCAGAGTATGCC
16S_46	TTCTAATACGACTCACTATAGGACGGTCCAAACTCCTACGGGGTTTTAGAGCTAGAAATAGCAAGTTAAAATAAGGCTAGTCCGTTATCAACTTGAAAAAGTGGCACCGAGTCGGTGCTTTTTTACGATGTCGCAGAGTATGCC
16S_48	TTCTAATACGACTCACTATAGGAACCAGCCAAGTAGCGTGAGTTTTAGAGCTAGAAATAGCAAGTTAAAATAAGGCTAGTCCGTTATCAACTTGAAAAAGTGGCACCGAGTCGGTGCTTTTTTACGATGTCGCAGAGTATGCC
16S_49	TTCTAATACGACTCACTATAGGCAGCAGCCGCGGTAATACGGGTTTTAGAGCTAGAAATAGCAAGTTAAAATAAGGCTAGTCCGTTATCAACTTGAAAAAGTGGCACCGAGTCGGTGCTTTTTTACGATGTCGCAGAGTATGCC
16S_50	TTCTAATACGACTCACTATAGGTCCGGATTTATTGGGTTTAAGTTTTAGAGCTAGAAATAGCAAGTTAAAATAAGGCTAGTCCGTTATCAACTTGAAAAAGTGGCACCGAGTCGGTGCTTTTTTACGATGTCGCAGAGTATGCC
16S_51	TTCTAATACGACTCACTATAGGATTGGGTTTAAAGGGAGCGTGTTTTAGAGCTAGAAATAGCAAGTTAAAATAAGGCTAGTCCGTTATCAACTTGAAAAAGTGGCACCGAGTCGGTGCTTTTTTACGATGTCGCAGAGTATGCC
16S_52	TTCTAATACGACTCACTATAGGCTGTCTTGAGTACAGTAGGTTTTAGAGCTAGAAATAGCAAGTTAAAATAAGGCTAGTCCGTTATCAACTTGAAAAAGTGGCACCGAGTCGGTGCTTTTTTACGATGTCGCAGAGTATGCC
16S_53	TTCTAATACGACTCACTATAGGACGAAGAACTCCGATTGCGAGTTTTAGAGCTAGAAATAGCAAGTTAAAATAAGGCTAGTCCGTTATCAACTTGAAAAAGTGGCACCGAGTCGGTGCTTTTTTACGATGTCGCAGAGTATGCC
16S_54	TTCTAATACGACTCACTATAGGCGAAAGTGTGGGTATCAAACGTTTTAGAGCTAGAAATAGCAAGTTAAAATAAGGCTAGTCCGTTATCAACTTGAAAAAGTGGCACCGAGTCGGTGCTTTTTTACGATGTCGCAGAGTATGCC
16S_55	TTCTAATACGACTCACTATAGGCCGGCAACGGTGAAACTCAAGTTTTAGAGCTAGAAATAGCAAGTTAAAATAAGGCTAGTCCGTTATCAACTTGAAAAAGTGGCACCGAGTCGGTGCTTTTTTACGATGTCGCAGAGTATGCC
16S_56	TTCTAATACGACTCACTATAGGACGGGGGCCCGCACAAGCGGGTTTTAGAGCTAGAAATAGCAAGTTAAAATAAGGCTAGTCCGTTATCAACTTGAAAAAGTGGCACCGAGTCGGTGCTTTTTTACGATGTCGCAGAGTATGCC
16S_57	TTCTAATACGACTCACTATAGGTTTAATTCGATGATACGCGGTTTTAGAGCTAGAAATAGCAAGTTAAAATAAGGCTAGTCCGTTATCAACTTGAAAAAGTGGCACCGAGTCGGTGCTTTTTTACGATGTCGCAGAGTATGCC
16S_58	TTCTAATACGACTCACTATAGGTTGGAAACAGGTTAGCCGCAGTTTTAGAGCTAGAAATAGCAAGTTAAAATAAGGCTAGTCCGTTATCAACTTGAAAAAGTGGCACCGAGTCGGTGCTTTTTTACGATGTCGCAGAGTATGCC
16S_59	TTCTAATACGACTCACTATAGGTAGCCGCAAGGCAAATGTGAGTTTTAGAGCTAGAAATAGCAAGTTAAAATAAGGCTAGTCCGTTATCAACTTGAAAAAGTGGCACCGAGTCGGTGCTTTTTTACGATGTCGCAGAGTATGCC
16S_60	TTCTAATACGACTCACTATAGGTGTCGTCAGCTCGTGCCGTGGTTTTAGAGCTAGAAATAGCAAGTTAAAATAAGGCTAGTCCGTTATCAACTTGAAAAAGTGGCACCGAGTCGGTGCTTTTTTACGATGTCGCAGAGTATGCC
16S_61	TTCTAATACGACTCACTATAGGCCTTATCTTTAGTTACTAACGTTTTAGAGCTAGAAATAGCAAGTTAAAATAAGGCTAGTCCGTTATCAACTTGAAAAAGTGGCACCGAGTCGGTGCTTTTTTACGATGTCGCAGAGTATGCC
16S_62	TTCTAATACGACTCACTATAGGTTACTAACAGGTCATGCTGGTTTTAGAGCTAGAAATAGCAAGTTAAAATAAGGCTAGTCCGTTATCAACTTGAAAAAGTGGCACCGAGTCGGTGCTTTTTTACGATGTCGCAGAGTATGCC
16S_63	TTCTAATACGACTCACTATAGGACTGCCGTCGTAAGATGTGGTTTTAGAGCTAGAAATAGCAAGTTAAAATAAGGCTAGTCCGTTATCAACTTGAAAAAGTGGCACCGAGTCGGTGCTTTTTTACGATGTCGCAGAGTATGCC
16S_64	TTCTAATACGACTCACTATAGGCCGTCGTAAGATGTGAGGAGTTTTAGAGCTAGAAATAGCAAGTTAAAATAAGGCTAGTCCGTTATCAACTTGAAAAAGTGGCACCGAGTCGGTGCTTTTTTACGATGTCGCAGAGTATGCC
16S_65	TTCTAATACGACTCACTATAGGTTACAATGGGGGGTACAGAGTTTTAGAGCTAGAAATAGCAAGTTAAAATAAGGCTAGTCCGTTATCAACTTGAAAAAGTGGCACCGAGTCGGTGCTTTTTTACGATGTCGCAGAGTATGCC
16S_66	TTCTAATACGACTCACTATAGGAAGGCAGCTACCTGGTGACGTTTTAGAGCTAGAAATAGCAAGTTAAAATAAGGCTAGTCCGTTATCAACTTGAAAAAGTGGCACCGAGTCGGTGCTTTTTTACGATGTCGCAGAGTATGCC
16S_67	TTCTAATACGACTCACTATAGGACCTGAAGTACGTAACCGCAGTTTTAGAGCTAGAAATAGCAAGTTAAAATAAGGCTAGTCCGTTATCAACTTGAAAAAGTGGCACCGAGTCGGTGCTTTTTTACGATGTCGCAGAGTATGCC
16S_68	TTCTAATACGACTCACTATAGGTAACCGCAAGGAGCGTCCTGTTTTAGAGCTAGAAATAGCAAGTTAAAATAAGGCTAGTCCGTTATCAACTTGAAAAAGTGGCACCGAGTCGGTGCTTTTTTACGATGTCGCAGAGTATGCC
16S_69	TTCTAATACGACTCACTATAGGATTGGGGCTAAGTCGTAACAGTTTTAGAGCTAGAAATAGCAAGTTAAAATAAGGCTAGTCCGTTATCAACTTGAAAAAGTGGCACCGAGTCGGTGCTTTTTTACGATGTCGCAGAGTATGCC
16S_70	TTCTAATACGACTCACTATAGGAACAAGGTAGCCGTACCGGAGTTTTAGAGCTAGAAATAGCAAGTTAAAATAAGGCTAGTCCGTTATCAACTTGAAAAAGTGGCACCGAGTCGGTGCTTTTTTACGATGTCGCAGAGTATGCC
16S_71	TTCTAATACGACTCACTATAGGTGTCGTAACAACGATTTCATGTTTTAGAGCTAGAAATAGCAAGTTAAAATAAGGCTAGTCCGTTATCAACTTGAAAAAGTGGCACCGAGTCGGTGCTTTTTTACGATGTCGCAGAGTATGCC
16S_72	TTCTAATACGACTCACTATAGGTACAATGAAGAGTTTGATCCGTTTTAGAGCTAGAAATAGCAAGTTAAAATAAGGCTAGTCCGTTATCAACTTGAAAAAGTGGCACCGAGTCGGTGCTTTTTTACGATGTCGCAGAGTATGCC
16S_73	TTCTAATACGACTCACTATAGGCTTATAGCAATATAAGTGAGTTTTAGAGCTAGAAATAGCAAGTTAAAATAAGGCTAGTCCGTTATCAACTTGAAAAAGTGGCACCGAGTCGGTGCTTTTTTACGATGTCGCAGAGTATGCC
16S_74	TTCTAATACGACTCACTATAGGAAAGAAAGATTAATACCCGAGTTTTAGAGCTAGAAATAGCAAGTTAAAATAAGGCTAGTCCGTTATCAACTTGAAAAAGTGGCACCGAGTCGGTGCTTTTTTACGATGTCGCAGAGTATGCC
16S_75	TTCTAATACGACTCACTATAGGATGGTATAATAAAACCGCAGTTTTAGAGCTAGAAATAGCAAGTTAAAATAAGGCTAGTCCGTTATCAACTTGAAAAAGTGGCACCGAGTCGGTGCTTTTTTACGATGTCGCAGAGTATGCC
16S_76	TTCTAATACGACTCACTATAGGTAAAGAATTTCGGTTATCGAGTTTTAGAGCTAGAAATAGCAAGTTAAAATAAGGCTAGTCCGTTATCAACTTGAAAAAGTGGCACCGAGTCGGTGCTTTTTTACGATGTCGCAGAGTATGCC
16S_77	TTCTAATACGACTCACTATAGGATGCGTTCCATTAGGCAGTGTTTTAGAGCTAGAAATAGCAAGTTAAAATAAGGCTAGTCCGTTATCAACTTGAAAAAGTGGCACCGAGTCGGTGCTTTTTTACGATGTCGCAGAGTATGCC
16S_78	TTCTAATACGACTCACTATAGGACGGCTCACCAAACCTTCGAGTTTTAGAGCTAGAAATAGCAAGTTAAAATAAGGCTAGTCCGTTATCAACTTGAAAAAGTGGCACCGAGTCGGTGCTTTTTTACGATGTCGCAGAGTATGCC
16S_79	TTCTAATACGACTCACTATAGGAGAGGAAGGTCCCCCACATGTTTTAGAGCTAGAAATAGCAAGTTAAAATAAGGCTAGTCCGTTATCAACTTGAAAAAGTGGCACCGAGTCGGTGCTTTTTTACGATGTCGCAGAGTATGCC
16S_80	TTCTAATACGACTCACTATAGGAGGCAGCAGTGAGGAATATGTTTTAGAGCTAGAAATAGCAAGTTAAAATAAGGCTAGTCCGTTATCAACTTGAAAAAGTGGCACCGAGTCGGTGCTTTTTTACGATGTCGCAGAGTATGCC
16S_81	TTCTAATACGACTCACTATAGGCAGTGAGGAATATTGGTCAAGTTTTAGAGCTAGAAATAGCAAGTTAAAATAAGGCTAGTCCGTTATCAACTTGAAAAAGTGGCACCGAGTCGGTGCTTTTTTACGATGTCGCAGAGTATGCC
16S_82	TTCTAATACGACTCACTATAGGCGTGAAGGATGACTGCCCTAGTTTTAGAGCTAGAAATAGCAAGTTAAAATAAGGCTAGTCCGTTATCAACTTGAAAAAGTGGCACCGAGTCGGTGCTTTTTTACGATGTCGCAGAGTATGCC
16S_83	TTCTAATACGACTCACTATAGGAATAAAGTGATCCACGTGGTTTTAGAGCTAGAAATAGCAAGTTAAAATAAGGCTAGTCCGTTATCAACTTGAAAAAGTGGCACCGAGTCGGTGCTTTTTTACGATGTCGCAGAGTATGCC
16S_84	TTCTAATACGACTCACTATAGGCGAGCGTTATCCGGATTTATGTTTTAGAGCTAGAAATAGCAAGTTAAAATAAGGCTAGTCCGTTATCAACTTGAAAAAGTGGCACCGAGTCGGTGCTTTTTTACGATGTCGCAGAGTATGCC
16S_85	TTCTAATACGACTCACTATAGGGTTTAAAGGGAGCGTAGGGTTTTAGAGCTAGAAATAGCAAGTTAAAATAAGGCTAGTCCGTTATCAACTTGAAAAAGTGGCACCGAGTCGGTGCTTTTTTACGATGTCGCAGAGTATGCC
16S_86	TTCTAATACGACTCACTATAGGCGTAAAATTGCAGTTGATACGTTTTAGAGCTAGAAATAGCAAGTTAAAATAAGGCTAGTCCGTTATCAACTTGAAAAAGTGGCACCGAGTCGGTGCTTTTTTACGATGTCGCAGAGTATGCC
16S_87	TTCTAATACGACTCACTATAGGTGTCTTGAGTACAGTAGAGGGTTTTAGAGCTAGAAATAGCAAGTTAAAATAAGGCTAGTCCGTTATCAACTTGAAAAAGTGGCACCGAGTCGGTGCTTTTTTACGATGTCGCAGAGTATGCC
16S_88	TTCTAATACGACTCACTATAGGTAGAGGTGGGCGGAATTCGGTTTTAGAGCTAGAAATAGCAAGTTAAAATAAGGCTAGTCCGTTATCAACTTGAAAAAGTGGCACCGAGTCGGTGCTTTTTTACGATGTCGCAGAGTATGCC
16S_89	TTCTAATACGACTCACTATAGGCGATTGCGAAGGCAGCTCACGTTTTAGAGCTAGAAATAGCAAGTTAAAATAAGGCTAGTCCGTTATCAACTTGAAAAAGTGGCACCGAGTCGGTGCTTTTTTACGATGTCGCAGAGTATGCC
16S_90	TTCTAATACGACTCACTATAGGACACTGATGCTCGAAAGTGGTTTTAGAGCTAGAAATAGCAAGTTAAAATAAGGCTAGTCCGTTATCAACTTGAAAAAGTGGCACCGAGTCGGTGCTTTTTTACGATGTCGCAGAGTATGCC
16S_91	TTCTAATACGACTCACTATAGGTCAAACAGGATTAGATACCCGTTTTAGAGCTAGAAATAGCAAGTTAAAATAAGGCTAGTCCGTTATCAACTTGAAAAAGTGGCACCGAGTCGGTGCTTTTTTACGATGTCGCAGAGTATGCC
16S_92	TTCTAATACGACTCACTATAGGAAAGCATTAAGTATTCCACCGTTTTAGAGCTAGAAATAGCAAGTTAAAATAAGGCTAGTCCGTTATCAACTTGAAAAAGTGGCACCGAGTCGGTGCTTTTTTACGATGTCGCAGAGTATGCC
16S_93	TTCTAATACGACTCACTATAGGCGCACAAGCGGAGGAACATGGTTTTAGAGCTAGAAATAGCAAGTTAAAATAAGGCTAGTCCGTTATCAACTTGAAAAAGTGGCACCGAGTCGGTGCTTTTTTACGATGTCGCAGAGTATGCC
16S_94	TTCTAATACGACTCACTATAGGCAAATGTGAAGGTGCTGCAGTTTTAGAGCTAGAAATAGCAAGTTAAAATAAGGCTAGTCCGTTATCAACTTGAAAAAGTGGCACCGAGTCGGTGCTTTTTTACGATGTCGCAGAGTATGCC
16S_95	TTCTAATACGACTCACTATAGGTCGTAAGATGTGAGGAAGGGTTTTAGAGCTAGAAATAGCAAGTTAAAATAAGGCTAGTCCGTTATCAACTTGAAAAAGTGGCACCGAGTCGGTGCTTTTTTACGATGTCGCAGAGTATGCC
16S_96	TTCTAATACGACTCACTATAGGGCTACACACGTGTTACAAGTTTTAGAGCTAGAAATAGCAAGTTAAAATAAGGCTAGTCCGTTATCAACTTGAAAAAGTGGCACCGAGTCGGTGCTTTTTTACGATGTCGCAGAGTATGCC
16S_97	TTCTAATACGACTCACTATAGGGTACAGAAGGCAGCTACCGTTTTAGAGCTAGAAATAGCAAGTTAAAATAAGGCTAGTCCGTTATCAACTTGAAAAAGTGGCACCGAGTCGGTGCTTTTTTACGATGTCGCAGAGTATGCC
16S_98	TTCTAATACGACTCACTATAGGCAACCCGACTTCGTGAAGCGTTTTAGAGCTAGAAATAGCAAGTTAAAATAAGGCTAGTCCGTTATCAACTTGAAAAAGTGGCACCGAGTCGGTGCTTTTTTACGATGTCGCAGAGTATGCC
16S_99	TTCTAATACGACTCACTATAGGTAGTAATCGCGCATCAGCCAGTTTTAGAGCTAGAAATAGCAAGTTAAAATAAGGCTAGTCCGTTATCAACTTGAAAAAGTGGCACCGAGTCGGTGCTTTTTTACGATGTCGCAGAGTATGCC
16S_100	TTCTAATACGACTCACTATAGGAGCGTCCTAGGGTAAAACGTTTTAGAGCTAGAAATAGCAAGTTAAAATAAGGCTAGTCCGTTATCAACTTGAAAAAGTGGCACCGAGTCGGTGCTTTTTTACGATGTCGCAGAGTATGCC
16S_101	TTCTAATACGACTCACTATAGGCCTAGGGTAAAACTGGTAATGTTTTAGAGCTAGAAATAGCAAGTTAAAATAAGGCTAGTCCGTTATCAACTTGAAAAAGTGGCACCGAGTCGGTGCTTTTTTACGATGTCGCAGAGTATGCC
16S_102	TTCTAATACGACTCACTATAGGCCGTACCGGAAGGTGCGGCGTTTTAGAGCTAGAAATAGCAAGTTAAAATAAGGCTAGTCCGTTATCAACTTGAAAAAGTGGCACCGAGTCGGTGCTTTTTTACGATGTCGCAGAGTATGCC
16S_103	TTCTAATACGACTCACTATAGGCGGCTGGAACACCTCCTTTCGTTTTAGAGCTAGAAATAGCAAGTTAAAATAAGGCTAGTCCGTTATCAACTTGAAAAAGTGGCACCGAGTCGGTGCTTTTTTACGATGTCGCAGAGTATGCC
16S_104	TTCTAATACGACTCACTATAGGAGGTTCTATTATTGTACTACGTTTTAGAGCTAGAAATAGCAAGTTAAAATAAGGCTAGTCCGTTATCAACTTGAAAAAGTGGCACCGAGTCGGTGCTTTTTTACGATGTCGCAGAGTATGCC
16S_105	TTCTAATACGACTCACTATAGGCAATATAAGTGATGGCGACGTTTTAGAGCTAGAAATAGCAAGTTAAAATAAGGCTAGTCCGTTATCAACTTGAAAAAGTGGCACCGAGTCGGTGCTTTTTTACGATGTCGCAGAGTATGCC
16S_106	TTCTAATACGACTCACTATAGGAAGTGATGGCGACCGGCGCAGTTTTAGAGCTAGAAATAGCAAGTTAAAATAAGGCTAGTCCGTTATCAACTTGAAAAAGTGGCACCGAGTCGGTGCTTTTTTACGATGTCGCAGAGTATGCC
16S_107	TTCTAATACGACTCACTATAGGTATCCAACCTGCCGATAACTGTTTTAGAGCTAGAAATAGCAAGTTAAAATAAGGCTAGTCCGTTATCAACTTGAAAAAGTGGCACCGAGTCGGTGCTTTTTTACGATGTCGCAGAGTATGCC
16S_108	TTCTAATACGACTCACTATAGGTTAGGCAGTTGGTGAGGTAAGTTTTAGAGCTAGAAATAGCAAGTTAAAATAAGGCTAGTCCGTTATCAACTTGAAAAAGTGGCACCGAGTCGGTGCTTTTTTACGATGTCGCAGAGTATGCC
16S_109	TTCTAATACGACTCACTATAGGCCCACATTGGAACTGAGACAGTTTTAGAGCTAGAAATAGCAAGTTAAAATAAGGCTAGTCCGTTATCAACTTGAAAAAGTGGCACCGAGTCGGTGCTTTTTTACGATGTCGCAGAGTATGCC
16S_110	TTCTAATACGACTCACTATAGGAGACACGGTCCAAACTCCTAGTTTTAGAGCTAGAAATAGCAAGTTAAAATAAGGCTAGTCCGTTATCAACTTGAAAAAGTGGCACCGAGTCGGTGCTTTTTTACGATGTCGCAGAGTATGCC
16S_111	TTCTAATACGACTCACTATAGGAGGAATATTGGTCAATGGAGTTTTAGAGCTAGAAATAGCAAGTTAAAATAAGGCTAGTCCGTTATCAACTTGAAAAAGTGGCACCGAGTCGGTGCTTTTTTACGATGTCGCAGAGTATGCC
16S_112	TTCTAATACGACTCACTATAGGTGTACCATATGAATAAGGATGTTTTAGAGCTAGAAATAGCAAGTTAAAATAAGGCTAGTCCGTTATCAACTTGAAAAAGTGGCACCGAGTCGGTGCTTTTTTACGATGTCGCAGAGTATGCC
16S_113	TTCTAATACGACTCACTATAGGTAACTCCGTGCCAGCAGCCGGTTTTAGAGCTAGAAATAGCAAGTTAAAATAAGGCTAGTCCGTTATCAACTTGAAAAAGTGGCACCGAGTCGGTGCTTTTTTACGATGTCGCAGAGTATGCC
16S_114	TTCTAATACGACTCACTATAGGTGCCAGCAGCCGCGGTAATAGTTTTAGAGCTAGAAATAGCAAGTTAAAATAAGGCTAGTCCGTTATCAACTTGAAAAAGTGGCACCGAGTCGGTGCTTTTTTACGATGTCGCAGAGTATGCC
16S_115	TTCTAATACGACTCACTATAGGCGGAGGATCCGAGCGTTATCGTTTTAGAGCTAGAAATAGCAAGTTAAAATAAGGCTAGTCCGTTATCAACTTGAAAAAGTGGCACCGAGTCGGTGCTTTTTTACGATGTCGCAGAGTATGCC
16S_116	TTCTAATACGACTCACTATAGGAAGTCAGTTGTGAAAGTTTGGTTTTAGAGCTAGAAATAGCAAGTTAAAATAAGGCTAGTCCGTTATCAACTTGAAAAAGTGGCACCGAGTCGGTGCTTTTTTACGATGTCGCAGAGTATGCC
16S_117	TTCTAATACGACTCACTATAGGTTGAGTACAGTAGAGGTGGGGTTTTAGAGCTAGAAATAGCAAGTTAAAATAAGGCTAGTCCGTTATCAACTTGAAAAAGTGGCACCGAGTCGGTGCTTTTTTACGATGTCGCAGAGTATGCC
16S_119	TTCTAATACGACTCACTATAGGTGTTTGCGATATACAGTAAGGTTTTAGAGCTAGAAATAGCAAGTTAAAATAAGGCTAGTCCGTTATCAACTTGAAAAAGTGGCACCGAGTCGGTGCTTTTTTACGATGTCGCAGAGTATGCC
16S_120	TTCTAATACGACTCACTATAGGATTCCACCTGGGGAGTACGCGTTTTAGAGCTAGAAATAGCAAGTTAAAATAAGGCTAGTCCGTTATCAACTTGAAAAAGTGGCACCGAGTCGGTGCTTTTTTACGATGTCGCAGAGTATGCC
16S_121	TTCTAATACGACTCACTATAGGCCTGGGGAGTACGCCGGCAAGTTTTAGAGCTAGAAATAGCAAGTTAAAATAAGGCTAGTCCGTTATCAACTTGAAAAAGTGGCACCGAGTCGGTGCTTTTTTACGATGTCGCAGAGTATGCC
16S_122	TTCTAATACGACTCACTATAGGTGAAACTCAAAGGAATTGAGTTTTAGAGCTAGAAATAGCAAGTTAAAATAAGGCTAGTCCGTTATCAACTTGAAAAAGTGGCACCGAGTCGGTGCTTTTTTACGATGTCGCAGAGTATGCC
16S_123	TTCTAATACGACTCACTATAGGTTGACGGGGGCCCGCACAAGGTTTTAGAGCTAGAAATAGCAAGTTAAAATAAGGCTAGTCCGTTATCAACTTGAAAAAGTGGCACCGAGTCGGTGCTTTTTTACGATGTCGCAGAGTATGCC
16S_124	TTCTAATACGACTCACTATAGGATACGCGAGGAACCTTACCGTTTTAGAGCTAGAAATAGCAAGTTAAAATAAGGCTAGTCCGTTATCAACTTGAAAAAGTGGCACCGAGTCGGTGCTTTTTTACGATGTCGCAGAGTATGCC
16S_125	TTCTAATACGACTCACTATAGGCAGCTCGTGCCGTGAGGTGTGTTTTAGAGCTAGAAATAGCAAGTTAAAATAAGGCTAGTCCGTTATCAACTTGAAAAAGTGGCACCGAGTCGGTGCTTTTTTACGATGTCGCAGAGTATGCC
16S_126	TTCTAATACGACTCACTATAGGGATGACGTCAAATCAGCAGTTTTAGAGCTAGAAATAGCAAGTTAAAATAAGGCTAGTCCGTTATCAACTTGAAAAAGTGGCACCGAGTCGGTGCTTTTTTACGATGTCGCAGAGTATGCC
16S_127	TTCTAATACGACTCACTATAGGATCAGCACGGCCCTTACGTCGTTTTAGAGCTAGAAATAGCAAGTTAAAATAAGGCTAGTCCGTTATCAACTTGAAAAAGTGGCACCGAGTCGGTGCTTTTTTACGATGTCGCAGAGTATGCC
16S_128	TTCTAATACGACTCACTATAGGCCCAAAAGCCTCTCTCAGTTGTTTTAGAGCTAGAAATAGCAAGTTAAAATAAGGCTAGTCCGTTATCAACTTGAAAAAGTGGCACCGAGTCGGTGCTTTTTTACGATGTCGCAGAGTATGCC
16S_129	TTCTAATACGACTCACTATAGGATCGCGCATCAGCCATGGCGGTTTTAGAGCTAGAAATAGCAAGTTAAAATAAGGCTAGTCCGTTATCAACTTGAAAAAGTGGCACCGAGTCGGTGCTTTTTTACGATGTCGCAGAGTATGCC
16S_130	TTCTAATACGACTCACTATAGGTGGCGCGGTGAATACGTTCCGTTTTAGAGCTAGAAATAGCAAGTTAAAATAAGGCTAGTCCGTTATCAACTTGAAAAAGTGGCACCGAGTCGGTGCTTTTTTACGATGTCGCAGAGTATGCC
16S_131	TTCTAATACGACTCACTATAGGCCCGTCAAGCCATGAAAGCGTTTTAGAGCTAGAAATAGCAAGTTAAAATAAGGCTAGTCCGTTATCAACTTGAAAAAGTGGCACCGAGTCGGTGCTTTTTTACGATGTCGCAGAGTATGCC
16S_132	TTCTAATACGACTCACTATAGGTCGTAACAAGGTAGCCGTACGTTTTAGAGCTAGAAATAGCAAGTTAAAATAAGGCTAGTCCGTTATCAACTTGAAAAAGTGGCACCGAGTCGGTGCTTTTTTACGATGTCGCAGAGTATGCC
16S_133	TTCTAATACGACTCACTATAGGTAGCCGTACCGGAAGGTGGTTTTAGAGCTAGAAATAGCAAGTTAAAATAAGGCTAGTCCGTTATCAACTTGAAAAAGTGGCACCGAGTCGGTGCTTTTTTACGATGTCGCAGAGTATGCC
16S_134	TTCTAATACGACTCACTATAGGTGCGGTTTTATTATACCATCGTTTTAGAGCTAGAAATAGCAAGTTAAAATAAGGCTAGTCCGTTATCAACTTGAAAAAGTGGCACCGAGTCGGTGCTTTTTTACGATGTCGCAGAGTATGCC
16S_135	TTCTAATACGACTCACTATAGGTGTCTCAGTTCCAATGTGGGTTTTAGAGCTAGAAATAGCAAGTTAAAATAAGGCTAGTCCGTTATCAACTTGAAAAAGTGGCACCGAGTCGGTGCTTTTTTACGATGTCGCAGAGTATGCC
16S_136	TTCTAATACGACTCACTATAGGCGTGTCTCAGTTCCAATGTGGTTTTAGAGCTAGAAATAGCAAGTTAAAATAAGGCTAGTCCGTTATCAACTTGAAAAAGTGGCACCGAGTCGGTGCTTTTTTACGATGTCGCAGAGTATGCC
16S_137	TTCTAATACGACTCACTATAGGCCGTGTCTCAGTTCCAATGTGTTTTAGAGCTAGAAATAGCAAGTTAAAATAAGGCTAGTCCGTTATCAACTTGAAAAAGTGGCACCGAGTCGGTGCTTTTTTACGATGTCGCAGAGTATGCC
16S_138	TTCTAATACGACTCACTATAGGAAAGAAGTTTACAACCCATAGTTTTAGAGCTAGAAATAGCAAGTTAAAATAAGGCTAGTCCGTTATCAACTTGAAAAAGTGGCACCGAGTCGGTGCTTTTTTACGATGTCGCAGAGTATGCC
16S_139	TTCTAATACGACTCACTATAGGTTTACTGTGTGGACTACCAGTTTTAGAGCTAGAAATAGCAAGTTAAAATAAGGCTAGTCCGTTATCAACTTGAAAAAGTGGCACCGAGTCGGTGCTTTTTTACGATGTCGCAGAGTATGCC
16S_140	TTCTAATACGACTCACTATAGGACATGTTCCTCCGCTTGTGCGTTTTAGAGCTAGAAATAGCAAGTTAAAATAAGGCTAGTCCGTTATCAACTTGAAAAAGTGGCACCGAGTCGGTGCTTTTTTACGATGTCGCAGAGTATGCC
16S_141	TTCTAATACGACTCACTATAGGTTCAAATGCAATTTAAGCCCGTTTTAGAGCTAGAAATAGCAAGTTAAAATAAGGCTAGTCCGTTATCAACTTGAAAAAGTGGCACCGAGTCGGTGCTTTTTTACGATGTCGCAGAGTATGCC
16S_142	TTCTAATACGACTCACTATAGGTGTGTAGCCCCGGACGTAAGTTTTAGAGCTAGAAATAGCAAGTTAAAATAAGGCTAGTCCGTTATCAACTTGAAAAAGTGGCACCGAGTCGGTGCTTTTTTACGATGTCGCAGAGTATGCC
16S_143	TTCTAATACGACTCACTATAGGCCGAACTGAGAGAGGCTTTTGTTTTAGAGCTAGAAATAGCAAGTTAAAATAAGGCTAGTCCGTTATCAACTTGAAAAAGTGGCACCGAGTCGGTGCTTTTTTACGATGTCGCAGAGTATGCC
16S_144	TTCTAATACGACTCACTATAGGAATCCAGCTTCACGAAGTCGTTTTAGAGCTAGAAATAGCAAGTTAAAATAAGGCTAGTCCGTTATCAACTTGAAAAAGTGGCACCGAGTCGGTGCTTTTTTACGATGTCGCAGAGTATGCC
16S_145	TTCTAATACGACTCACTATAGGGCGGTGTGTACAAGGCCCGTTTTAGAGCTAGAAATAGCAAGTTAAAATAAGGCTAGTCCGTTATCAACTTGAAAAAGTGGCACCGAGTCGGTGCTTTTTTACGATGTCGCAGAGTATGCC
16S_146	TTCTAATACGACTCACTATAGGCCCGGCTTTCATGGCTTGACGTTTTAGAGCTAGAAATAGCAAGTTAAAATAAGGCTAGTCCGTTATCAACTTGAAAAAGTGGCACCGAGTCGGTGCTTTTTTACGATGTCGCAGAGTATGCC
16S_147	TTCTAATACGACTCACTATAGGCTAGCGTTCATCCTGAGCCGTTTTAGAGCTAGAAATAGCAAGTTAAAATAAGGCTAGTCCGTTATCAACTTGAAAAAGTGGCACCGAGTCGGTGCTTTTTTACGATGTCGCAGAGTATGCC
16S_148	TTCTAATACGACTCACTATAGGCTATCCCCGAGTTATCGGCGTTTTAGAGCTAGAAATAGCAAGTTAAAATAAGGCTAGTCCGTTATCAACTTGAAAAAGTGGCACCGAGTCGGTGCTTTTTTACGATGTCGCAGAGTATGCC
16S_149	TTCTAATACGACTCACTATAGGTCAGAACCCCTATCCATCGAGTTTTAGAGCTAGAAATAGCAAGTTAAAATAAGGCTAGTCCGTTATCAACTTGAAAAAGTGGCACCGAGTCGGTGCTTTTTTACGATGTCGCAGAGTATGCC
16S_150	TTCTAATACGACTCACTATAGGTCCTCACTGCTGCCTCCCGTGTTTTAGAGCTAGAAATAGCAAGTTAAAATAAGGCTAGTCCGTTATCAACTTGAAAAAGTGGCACCGAGTCGGTGCTTTTTTACGATGTCGCAGAGTATGCC
16S_151	TTCTAATACGACTCACTATAGGAAAAGAAGTTTACAACCCATGTTTTAGAGCTAGAAATAGCAAGTTAAAATAAGGCTAGTCCGTTATCAACTTGAAAAAGTGGCACCGAGTCGGTGCTTTTTTACGATGTCGCAGAGTATGCC
16S_152	TTCTAATACGACTCACTATAGGCGTTTACTGTGTGGACTACCGTTTTAGAGCTAGAAATAGCAAGTTAAAATAAGGCTAGTCCGTTATCAACTTGAAAAAGTGGCACCGAGTCGGTGCTTTTTTACGATGTCGCAGAGTATGCC
16S_153	TTCTAATACGACTCACTATAGGCCGTTGCCGGCGTACTCCCCGTTTTAGAGCTAGAAATAGCAAGTTAAAATAAGGCTAGTCCGTTATCAACTTGAAAAAGTGGCACCGAGTCGGTGCTTTTTTACGATGTCGCAGAGTATGCC
16S_154	TTCTAATACGACTCACTATAGGATGCAATTTAAGCCCGGGTAGTTTTAGAGCTAGAAATAGCAAGTTAAAATAAGGCTAGTCCGTTATCAACTTGAAAAAGTGGCACCGAGTCGGTGCTTTTTTACGATGTCGCAGAGTATGCC
16S_155	TTCTAATACGACTCACTATAGGCCTGTTAGTAACTAAAGATAGTTTTAGAGCTAGAAATAGCAAGTTAAAATAAGGCTAGTCCGTTATCAACTTGAAAAAGTGGCACCGAGTCGGTGCTTTTTTACGATGTCGCAGAGTATGCC
16S_156	TTCTAATACGACTCACTATAGGCGTGTGTAGCCCCGGACGTAGTTTTAGAGCTAGAAATAGCAAGTTAAAATAAGGCTAGTCCGTTATCAACTTGAAAAAGTGGCACCGAGTCGGTGCTTTTTTACGATGTCGCAGAGTATGCC
16S_157	TTCTAATACGACTCACTATAGGGATTAGCATCCTGTCACCGTTTTAGAGCTAGAAATAGCAAGTTAAAATAAGGCTAGTCCGTTATCAACTTGAAAAAGTGGCACCGAGTCGGTGCTTTTTTACGATGTCGCAGAGTATGCC
16S_158	TTCTAATACGACTCACTATAGGACTTCGATCCGAACTGAGAGGTTTTAGAGCTAGAAATAGCAAGTTAAAATAAGGCTAGTCCGTTATCAACTTGAAAAAGTGGCACCGAGTCGGTGCTTTTTTACGATGTCGCAGAGTATGCC
16S_159	TTCTAATACGACTCACTATAGGCTTGACGGGCGGTGTGTACAGTTTTAGAGCTAGAAATAGCAAGTTAAAATAAGGCTAGTCCGTTATCAACTTGAAAAAGTGGCACCGAGTCGGTGCTTTTTTACGATGTCGCAGAGTATGCC
16S_160	TTCTAATACGACTCACTATAGGTCCTTGCGGTTACGTACTTCGTTTTAGAGCTAGAAATAGCAAGTTAAAATAAGGCTAGTCCGTTATCAACTTGAAAAAGTGGCACCGAGTCGGTGCTTTTTTACGATGTCGCAGAGTATGCC
16S_161	TTCTAATACGACTCACTATAGGCCAATTACCAGTTTTACCCTGTTTTAGAGCTAGAAATAGCAAGTTAAAATAAGGCTAGTCCGTTATCAACTTGAAAAAGTGGCACCGAGTCGGTGCTTTTTTACGATGTCGCAGAGTATGCC
16S_162	TTCTAATACGACTCACTATAGGACGACATCGCTCCAGAAAGGGTTTTAGAGCTAGAAATAGCAAGTTAAAATAAGGCTAGTCCGTTATCAACTTGAAAAAGTGGCACCGAGTCGGTGCTTTTTTACGATGTCGCAGAGTATGCC
16S_163	TTCTAATACGACTCACTATAGGTTACGACATCGCTCCAGAAGTTTTAGAGCTAGAAATAGCAAGTTAAAATAAGGCTAGTCCGTTATCAACTTGAAAAAGTGGCACCGAGTCGGTGCTTTTTTACGATGTCGCAGAGTATGCC
16S_164	TTCTAATACGACTCACTATAGGTCCCCGAGTTATCGGCAGGTGTTTTAGAGCTAGAAATAGCAAGTTAAAATAAGGCTAGTCCGTTATCAACTTGAAAAAGTGGCACCGAGTCGGTGCTTTTTTACGATGTCGCAGAGTATGCC
16S_165	TTCTAATACGACTCACTATAGGTTACCTCACCAACTGCCTAAGTTTTAGAGCTAGAAATAGCAAGTTAAAATAAGGCTAGTCCGTTATCAACTTGAAAAAGTGGCACCGAGTCGGTGCTTTTTTACGATGTCGCAGAGTATGCC
16S_166	TTCTAATACGACTCACTATAGGACCCCTATCCATCGAAGGTTGTTTTAGAGCTAGAAATAGCAAGTTAAAATAAGGCTAGTCCGTTATCAACTTGAAAAAGTGGCACCGAGTCGGTGCTTTTTTACGATGTCGCAGAGTATGCC
16S_167	TTCTAATACGACTCACTATAGGACCGTGTCTCAGTTCCAATGGTTTTAGAGCTAGAAATAGCAAGTTAAAATAAGGCTAGTCCGTTATCAACTTGAAAAAGTGGCACCGAGTCGGTGCTTTTTTACGATGTCGCAGAGTATGCC
16S_168	TTCTAATACGACTCACTATAGGTGCTGCCTCCCGTAGGAGTTGTTTTAGAGCTAGAAATAGCAAGTTAAAATAAGGCTAGTCCGTTATCAACTTGAAAAAGTGGCACCGAGTCGGTGCTTTTTTACGATGTCGCAGAGTATGCC
16S_169	TTCTAATACGACTCACTATAGGCATCCTTCACGCTACTTGGCGTTTTAGAGCTAGAAATAGCAAGTTAAAATAAGGCTAGTCCGTTATCAACTTGAAAAAGTGGCACCGAGTCGGTGCTTTTTTACGATGTCGCAGAGTATGCC
16S_170	TTCTAATACGACTCACTATAGGCAGTCATCCTTCACGCTACTGTTTTAGAGCTAGAAATAGCAAGTTAAAATAAGGCTAGTCCGTTATCAACTTGAAAAAGTGGCACCGAGTCGGTGCTTTTTTACGATGTCGCAGAGTATGCC
16S_171	TTCTAATACGACTCACTATAGGTACATACAAAATTCCACACGGTTTTAGAGCTAGAAATAGCAAGTTAAAATAAGGCTAGTCCGTTATCAACTTGAAAAAGTGGCACCGAGTCGGTGCTTTTTTACGATGTCGCAGAGTATGCC
16S_172	TTCTAATACGACTCACTATAGGTTAGCCGATCCTTATTCATAGTTTTAGAGCTAGAAATAGCAAGTTAAAATAAGGCTAGTCCGTTATCAACTTGAAAAAGTGGCACCGAGTCGGTGCTTTTTTACGATGTCGCAGAGTATGCC
16S_173	TTCTAATACGACTCACTATAGGCTCCGTATTACCGCGGCTGCGTTTTAGAGCTAGAAATAGCAAGTTAAAATAAGGCTAGTCCGTTATCAACTTGAAAAAGTGGCACCGAGTCGGTGCTTTTTTACGATGTCGCAGAGTATGCC
16S_174	TTCTAATACGACTCACTATAGGAGTATTCATCGTTTACTGTGGTTTTAGAGCTAGAAATAGCAAGTTAAAATAAGGCTAGTCCGTTATCAACTTGAAAAAGTGGCACCGAGTCGGTGCTTTTTTACGATGTCGCAGAGTATGCC
16S_175	TTCTAATACGACTCACTATAGGAATACTTAATGCTTTCGCTGTTTTAGAGCTAGAAATAGCAAGTTAAAATAAGGCTAGTCCGTTATCAACTTGAAAAAGTGGCACCGAGTCGGTGCTTTTTTACGATGTCGCAGAGTATGCC
16S_176	TTCTAATACGACTCACTATAGGTTGCCGGCGTACTCCCCAGGGTTTTAGAGCTAGAAATAGCAAGTTAAAATAAGGCTAGTCCGTTATCAACTTGAAAAAGTGGCACCGAGTCGGTGCTTTTTTACGATGTCGCAGAGTATGCC
16S_177	TTCTAATACGACTCACTATAGGATAAGGGTTGCGCTCGTTAGTTTTAGAGCTAGAAATAGCAAGTTAAAATAAGGCTAGTCCGTTATCAACTTGAAAAAGTGGCACCGAGTCGGTGCTTTTTTACGATGTCGCAGAGTATGCC
16S_178	TTCTAATACGACTCACTATAGGTCCGAACTGAGAGAGGCTTTGTTTTAGAGCTAGAAATAGCAAGTTAAAATAAGGCTAGTCCGTTATCAACTTGAAAAAGTGGCACCGAGTCGGTGCTTTTTTACGATGTCGCAGAGTATGCC
16S_179	TTCTAATACGACTCACTATAGGAACGTATTCACCGCGCCAGTTTTAGAGCTAGAAATAGCAAGTTAAAATAAGGCTAGTCCGTTATCAACTTGAAAAAGTGGCACCGAGTCGGTGCTTTTTTACGATGTCGCAGAGTATGCC
16S_180	TTCTAATACGACTCACTATAGGTCAGGTACCCCCGGCTTTCAGTTTTAGAGCTAGAAATAGCAAGTTAAAATAAGGCTAGTCCGTTATCAACTTGAAAAAGTGGCACCGAGTCGGTGCTTTTTTACGATGTCGCAGAGTATGCC
16S_181	TTCTAATACGACTCACTATAGGCGTGTTACTCACCCGTGCGCGTTTTAGAGCTAGAAATAGCAAGTTAAAATAAGGCTAGTCCGTTATCAACTTGAAAAAGTGGCACCGAGTCGGTGCTTTTTTACGATGTCGCAGAGTATGCC
16S_182	TTCTAATACGACTCACTATAGGAAAGGCTATCCCCGAGTTATGTTTTAGAGCTAGAAATAGCAAGTTAAAATAAGGCTAGTCCGTTATCAACTTGAAAAAGTGGCACCGAGTCGGTGCTTTTTTACGATGTCGCAGAGTATGCC
16S_183	TTCTAATACGACTCACTATAGGATGCGGTTTTATTATACCATGTTTTAGAGCTAGAAATAGCAAGTTAAAATAAGGCTAGTCCGTTATCAACTTGAAAAAGTGGCACCGAGTCGGTGCTTTTTTACGATGTCGCAGAGTATGCC
16S_184	TTCTAATACGACTCACTATAGGTATTACCGCGGCTGCTGGCAGTTTTAGAGCTAGAAATAGCAAGTTAAAATAAGGCTAGTCCGTTATCAACTTGAAAAAGTGGCACCGAGTCGGTGCTTTTTTACGATGTCGCAGAGTATGCC
16S_185	TTCTAATACGACTCACTATAGGTCGGATCCTCCGTATTACCGGTTTTAGAGCTAGAAATAGCAAGTTAAAATAAGGCTAGTCCGTTATCAACTTGAAAAAGTGGCACCGAGTCGGTGCTTTTTTACGATGTCGCAGAGTATGCC
16S_186	TTCTAATACGACTCACTATAGGCAATAAATCCGGATAACGCTGTTTTAGAGCTAGAAATAGCAAGTTAAAATAAGGCTAGTCCGTTATCAACTTGAAAAAGTGGCACCGAGTCGGTGCTTTTTTACGATGTCGCAGAGTATGCC
16S_187	TTCTAATACGACTCACTATAGGCCCTTTAAACCCAATAAATCGTTTTAGAGCTAGAAATAGCAAGTTAAAATAAGGCTAGTCCGTTATCAACTTGAAAAAGTGGCACCGAGTCGGTGCTTTTTTACGATGTCGCAGAGTATGCC
16S_188	TTCTAATACGACTCACTATAGGCAGTATCAACTGCAATTTTAGTTTTAGAGCTAGAAATAGCAAGTTAAAATAAGGCTAGTCCGTTATCAACTTGAAAAAGTGGCACCGAGTCGGTGCTTTTTTACGATGTCGCAGAGTATGCC
16S_189	TTCTAATACGACTCACTATAGGCAGTGAGCTGCCTTCGCAATGTTTTAGAGCTAGAAATAGCAAGTTAAAATAAGGCTAGTCCGTTATCAACTTGAAAAAGTGGCACCGAGTCGGTGCTTTTTTACGATGTCGCAGAGTATGCC
16S_191	TTCTAATACGACTCACTATAGGCACATGTTCCTCCGCTTGTGGTTTTAGAGCTAGAAATAGCAAGTTAAAATAAGGCTAGTCCGTTATCAACTTGAAAAAGTGGCACCGAGTCGGTGCTTTTTTACGATGTCGCAGAGTATGCC
16S_192	TTCTAATACGACTCACTATAGGATTCAAATGCAATTTAAGCCGTTTTAGAGCTAGAAATAGCAAGTTAAAATAAGGCTAGTCCGTTATCAACTTGAAAAAGTGGCACCGAGTCGGTGCTTTTTTACGATGTCGCAGAGTATGCC
16S_193	TTCTAATACGACTCACTATAGGCACCTTCACATTTGCCTTGGTTTTAGAGCTAGAAATAGCAAGTTAAAATAAGGCTAGTCCGTTATCAACTTGAAAAAGTGGCACCGAGTCGGTGCTTTTTTACGATGTCGCAGAGTATGCC
16S_194	TTCTAATACGACTCACTATAGGCACTTAAGCCGACACCTCAGTTTTAGAGCTAGAAATAGCAAGTTAAAATAAGGCTAGTCCGTTATCAACTTGAAAAAGTGGCACCGAGTCGGTGCTTTTTTACGATGTCGCAGAGTATGCC
16S_195	TTCTAATACGACTCACTATAGGACCTTCCTCACATCTTACGAGTTTTAGAGCTAGAAATAGCAAGTTAAAATAAGGCTAGTCCGTTATCAACTTGAAAAAGTGGCACCGAGTCGGTGCTTTTTTACGATGTCGCAGAGTATGCC
16S_196	TTCTAATACGACTCACTATAGGTTGTAACACGTGTGTAGCCCGTTTTAGAGCTAGAAATAGCAAGTTAAAATAAGGCTAGTCCGTTATCAACTTGAAAAAGTGGCACCGAGTCGGTGCTTTTTTACGATGTCGCAGAGTATGCC
16S_197	TTCTAATACGACTCACTATAGGCGAATCCAGCTTCACGAAGTGTTTTAGAGCTAGAAATAGCAAGTTAAAATAAGGCTAGTCCGTTATCAACTTGAAAAAGTGGCACCGAGTCGGTGCTTTTTTACGATGTCGCAGAGTATGCC
16S_198	TTCTAATACGACTCACTATAGGCGGGCGGTGTGTACAAGGCCGTTTTAGAGCTAGAAATAGCAAGTTAAAATAAGGCTAGTCCGTTATCAACTTGAAAAAGTGGCACCGAGTCGGTGCTTTTTTACGATGTCGCAGAGTATGCC
16S_199	TTCTAATACGACTCACTATAGGCTTTCATGGCTTGACGGGGTTTTAGAGCTAGAAATAGCAAGTTAAAATAAGGCTAGTCCGTTATCAACTTGAAAAAGTGGCACCGAGTCGGTGCTTTTTTACGATGTCGCAGAGTATGCC
16S_200	TTCTAATACGACTCACTATAGGCCCCGGCTTTCATGGCTTGAGTTTTAGAGCTAGAAATAGCAAGTTAAAATAAGGCTAGTCCGTTATCAACTTGAAAAAGTGGCACCGAGTCGGTGCTTTTTTACGATGTCGCAGAGTATGCC
16S_201	TTCTAATACGACTCACTATAGGTTACGTACTTCAGGTACCCCGTTTTAGAGCTAGAAATAGCAAGTTAAAATAAGGCTAGTCCGTTATCAACTTGAAAAAGTGGCACCGAGTCGGTGCTTTTTTACGATGTCGCAGAGTATGCC
16S_202	TTCTAATACGACTCACTATAGGTTACCCTAGGACGCTCCTTGGTTTTAGAGCTAGAAATAGCAAGTTAAAATAAGGCTAGTCCGTTATCAACTTGAAAAAGTGGCACCGAGTCGGTGCTTTTTTACGATGTCGCAGAGTATGCC
16S_203	TTCTAATACGACTCACTATAGGTCCAGCCGCACCTTCCGGTAGTTTTAGAGCTAGAAATAGCAAGTTAAAATAAGGCTAGTCCGTTATCAACTTGAAAAAGTGGCACCGAGTCGGTGCTTTTTTACGATGTCGCAGAGTATGCC
16S_204	TTCTAATACGACTCACTATAGGTGTTCCAGCCGCACCTTCGTTTTAGAGCTAGAAATAGCAAGTTAAAATAAGGCTAGTCCGTTATCAACTTGAAAAAGTGGCACCGAGTCGGTGCTTTTTTACGATGTCGCAGAGTATGCC
16S_205	TTCTAATACGACTCACTATAGGAGATGGCGACCGGCGCACGTTTTAGAGCTAGAAATAGCAAGTTAAAATAAGGCTAGTCCGTTATCAACTTGAAAAAGTGGCACCGAGTCGGTGCTTTTTTACGATGTCGCAGAGTATGCC
16S_206	TTCTAATACGACTCACTATAGGAGTGAGGAATATTGGTCAATGTTTTAGAGCTAGAAATAGCAAGTTAAAATAAGGCTAGTCCGTTATCAACTTGAAAAAGTGGCACCGAGTCGGTGCTTTTTTACGATGTCGCAGAGTATGCC
16S_207	TTCTAATACGACTCACTATAGGCTGGGGAGTACGCCGGCAACGTTTTAGAGCTAGAAATAGCAAGTTAAAATAAGGCTAGTCCGTTATCAACTTGAAAAAGTGGCACCGAGTCGGTGCTTTTTTACGATGTCGCAGAGTATGCC
16S_209	TTCTAATACGACTCACTATAGGCGGCAACGGGTGAAACTCAAGTTTTAGAGCTAGAAATAGCAAGTTAAAATAAGGCTAGTCCGTTATCAACTTGAAAAAGTGGCACCGAGTCGGTGCTTTTTTACGATGTCGCAGAGTATGCC
16S_210	TTCTAATACGACTCACTATAGGACGGGGGCCCGTACAAGCGGGTTTTAGAGCTAGAAATAGCAAGTTAAAATAAGGCTAGTCCGTTATCAACTTGAAAAAGTGGCACCGAGTCGGTGCTTTTTTACGATGTCGCAGAGTATGCC
16S_211	TTCTAATACGACTCACTATAGGTTGGAAACAGTATAGCCGTAGTTTTAGAGCTAGAAATAGCAAGTTAAAATAAGGCTAGTCCGTTATCAACTTGAAAAAGTGGCACCGAGTCGGTGCTTTTTTACGATGTCGCAGAGTATGCC
16S_212	TTCTAATACGACTCACTATAGGTAGCCGTAAGGCAAATGTGAGTTTTAGAGCTAGAAATAGCAAGTTAAAATAAGGCTAGTCCGTTATCAACTTGAAAAAGTGGCACCGAGTCGGTGCTTTTTTACGATGTCGCAGAGTATGCC
16S_214	TTCTAATACGACTCACTATAGGTTTGCTTGCAAACTGGAGAGTTTTAGAGCTAGAAATAGCAAGTTAAAATAAGGCTAGTCCGTTATCAACTTGAAAAAGTGGCACCGAGTCGGTGCTTTTTTACGATGTCGCAGAGTATGCC
16S_215	TTCTAATACGACTCACTATAGGATGGTATAATCAGACCGCAGTTTTAGAGCTAGAAATAGCAAGTTAAAATAAGGCTAGTCCGTTATCAACTTGAAAAAGTGGCACCGAGTCGGTGCTTTTTTACGATGTCGCAGAGTATGCC
16S_216	TTCTAATACGACTCACTATAGGAATAAAGTTTTCCACGTGGTTTTAGAGCTAGAAATAGCAAGTTAAAATAAGGCTAGTCCGTTATCAACTTGAAAAAGTGGCACCGAGTCGGTGCTTTTTTACGATGTCGCAGAGTATGCC
16S_217	TTCTAATACGACTCACTATAGGCGTACAAGCGGAGGAACATGGTTTTAGAGCTAGAAATAGCAAGTTAAAATAAGGCTAGTCCGTTATCAACTTGAAAAAGTGGCACCGAGTCGGTGCTTTTTTACGATGTCGCAGAGTATGCC
16S_219	TTCTAATACGACTCACTATAGGTGCAAACTGGAGATGGCGACGTTTTAGAGCTAGAAATAGCAAGTTAAAATAAGGCTAGTCCGTTATCAACTTGAAAAAGTGGCACCGAGTCGGTGCTTTTTTACGATGTCGCAGAGTATGCC
16S_220	TTCTAATACGACTCACTATAGGTGGAGATGGCGACCGGCGCAGTTTTAGAGCTAGAAATAGCAAGTTAAAATAAGGCTAGTCCGTTATCAACTTGAAAAAGTGGCACCGAGTCGGTGCTTTTTTACGATGTCGCAGAGTATGCC
16S_221	TTCTAATACGACTCACTATAGGTTGACGGGGGCCCGTACAAGGTTTTAGAGCTAGAAATAGCAAGTTAAAATAAGGCTAGTCCGTTATCAACTTGAAAAAGTGGCACCGAGTCGGTGCTTTTTTACGATGTCGCAGAGTATGCC
16S_222	TTCTAATACGACTCACTATAGGTGCGGTCTGATTATACCATCGTTTTAGAGCTAGAAATAGCAAGTTAAAATAAGGCTAGTCCGTTATCAACTTGAAAAAGTGGCACCGAGTCGGTGCTTTTTTACGATGTCGCAGAGTATGCC
16S_223	TTCTAATACGACTCACTATAGGACATGTTCCTCCGCTTGTACGTTTTAGAGCTAGAAATAGCAAGTTAAAATAAGGCTAGTCCGTTATCAACTTGAAAAAGTGGCACCGAGTCGGTGCTTTTTTACGATGTCGCAGAGTATGCC
16S_224	TTCTAATACGACTCACTATAGGAATCCAGCTTGACGAAGTCGTTTTAGAGCTAGAAATAGCAAGTTAAAATAAGGCTAGTCCGTTATCAACTTGAAAAAGTGGCACCGAGTCGGTGCTTTTTTACGATGTCGCAGAGTATGCC
16S_225	TTCTAATACGACTCACTATAGGTCACGCTACTTGGCTGGTTCGTTTTAGAGCTAGAAATAGCAAGTTAAAATAAGGCTAGTCCGTTATCAACTTGAAAAAGTGGCACCGAGTCGGTGCTTTTTTACGATGTCGCAGAGTATGCC
16S_226	TTCTAATACGACTCACTATAGGATGCGGTCTGATTATACCATGTTTTAGAGCTAGAAATAGCAAGTTAAAATAAGGCTAGTCCGTTATCAACTTGAAAAAGTGGCACCGAGTCGGTGCTTTTTTACGATGTCGCAGAGTATGCC
16S_227	TTCTAATACGACTCACTATAGGTCTTTAATAACAAGACCATGGTTTTAGAGCTAGAAATAGCAAGTTAAAATAAGGCTAGTCCGTTATCAACTTGAAAAAGTGGCACCGAGTCGGTGCTTTTTTACGATGTCGCAGAGTATGCC
16S_228	TTCTAATACGACTCACTATAGGCTTTGAGTTTCACCCGTTGCGTTTTAGAGCTAGAAATAGCAAGTTAAAATAAGGCTAGTCCGTTATCAACTTGAAAAAGTGGCACCGAGTCGGTGCTTTTTTACGATGTCGCAGAGTATGCC
16S_229	TTCTAATACGACTCACTATAGGCACATGTTCCTCCGCTTGTAGTTTTAGAGCTAGAAATAGCAAGTTAAAATAAGGCTAGTCCGTTATCAACTTGAAAAAGTGGCACCGAGTCGGTGCTTTTTTACGATGTCGCAGAGTATGCC
16S_230	TTCTAATACGACTCACTATAGGCACCTTCACATTTGCCTTAGTTTTAGAGCTAGAAATAGCAAGTTAAAATAAGGCTAGTCCGTTATCAACTTGAAAAAGTGGCACCGAGTCGGTGCTTTTTTACGATGTCGCAGAGTATGCC
16S_231	TTCTAATACGACTCACTATAGGCGAATCCAGCTTGACGAAGTGTTTTAGAGCTAGAAATAGCAAGTTAAAATAAGGCTAGTCCGTTATCAACTTGAAAAAGTGGCACCGAGTCGGTGCTTTTTTACGATGTCGCAGAGTATGCC
23S_1	TTCTAATACGACTCACTATAGGATAAGCTGCGATAAGCTCTGTTTTAGAGCTAGAAATAGCAAGTTAAAATAAGGCTAGTCCGTTATCAACTTGAAAAAGTGGCACCGAGTCGGTGCTTTTTTACGATGTCGCAGAGTATGCC
23S_2	TTCTAATACGACTCACTATAGGTGATCCAGAGATTTCCGAATGTTTTAGAGCTAGAAATAGCAAGTTAAAATAAGGCTAGTCCGTTATCAACTTGAAAAAGTGGCACCGAGTCGGTGCTTTTTTACGATGTCGCAGAGTATGCC
23S_3	TTCTAATACGACTCACTATAGGCTTTGATGGAAGCTAACGCAGTTTTAGAGCTAGAAATAGCAAGTTAAAATAAGGCTAGTCCGTTATCAACTTGAAAAAGTGGCACCGAGTCGGTGCTTTTTTACGATGTCGCAGAGTATGCC
23S_4	TTCTAATACGACTCACTATAGGCCTAGTAGTGGCGAGCGAACGTTTTAGAGCTAGAAATAGCAAGTTAAAATAAGGCTAGTCCGTTATCAACTTGAAAAAGTGGCACCGAGTCGGTGCTTTTTTACGATGTCGCAGAGTATGCC
23S_5	TTCTAATACGACTCACTATAGGCTAGTAGTGGCGAGCGAACGGTTTTAGAGCTAGAAATAGCAAGTTAAAATAAGGCTAGTCCGTTATCAACTTGAAAAAGTGGCACCGAGTCGGTGCTTTTTTACGATGTCGCAGAGTATGCC
23S_6	TTCTAATACGACTCACTATAGGACCCATGTTACGGCATGTGTGTTTTAGAGCTAGAAATAGCAAGTTAAAATAAGGCTAGTCCGTTATCAACTTGAAAAAGTGGCACCGAGTCGGTGCTTTTTTACGATGTCGCAGAGTATGCC
23S_7	TTCTAATACGACTCACTATAGGCCCATGTTACGGCATGTGTGGTTTTAGAGCTAGAAATAGCAAGTTAAAATAAGGCTAGTCCGTTATCAACTTGAAAAAGTGGCACCGAGTCGGTGCTTTTTTACGATGTCGCAGAGTATGCC
23S_8	TTCTAATACGACTCACTATAGGAGTGGTATCCTGAGTAGCGCGTTTTAGAGCTAGAAATAGCAAGTTAAAATAAGGCTAGTCCGTTATCAACTTGAAAAAGTGGCACCGAGTCGGTGCTTTTTTACGATGTCGCAGAGTATGCC
23S_9	TTCTAATACGACTCACTATAGGAAATCTTGCGTGAATCTGCCGTTTTAGAGCTAGAAATAGCAAGTTAAAATAAGGCTAGTCCGTTATCAACTTGAAAAAGTGGCACCGAGTCGGTGCTTTTTTACGATGTCGCAGAGTATGCC
23S_10	TTCTAATACGACTCACTATAGGAGCGAAAGCGAGTCTGAACAGTTTTAGAGCTAGAAATAGCAAGTTAAAATAAGGCTAGTCCGTTATCAACTTGAAAAAGTGGCACCGAGTCGGTGCTTTTTTACGATGTCGCAGAGTATGCC
23S_11	TTCTAATACGACTCACTATAGGAAAGCTTCCGGATGAACTGAGTTTTAGAGCTAGAAATAGCAAGTTAAAATAAGGCTAGTCCGTTATCAACTTGAAAAAGTGGCACCGAGTCGGTGCTTTTTTACGATGTCGCAGAGTATGCC
23S_12	TTCTAATACGACTCACTATAGGCTTCCGGATGAACTGAGGGTGTTTTAGAGCTAGAAATAGCAAGTTAAAATAAGGCTAGTCCGTTATCAACTTGAAAAAGTGGCACCGAGTCGGTGCTTTTTTACGATGTCGCAGAGTATGCC
23S_13	TTCTAATACGACTCACTATAGGTTCCGGATGAACTGAGGGTGGTTTTAGAGCTAGAAATAGCAAGTTAAAATAAGGCTAGTCCGTTATCAACTTGAAAAAGTGGCACCGAGTCGGTGCTTTTTTACGATGTCGCAGAGTATGCC
23S_14	TTCTAATACGACTCACTATAGGTCCGGATGAACTGAGGGTGGGTTTTAGAGCTAGAAATAGCAAGTTAAAATAAGGCTAGTCCGTTATCAACTTGAAAAAGTGGCACCGAGTCGGTGCTTTTTTACGATGTCGCAGAGTATGCC
23S_15	TTCTAATACGACTCACTATAGGAGCGACTGATAAGATGCGAGTTTTAGAGCTAGAAATAGCAAGTTAAAATAAGGCTAGTCCGTTATCAACTTGAAAAAGTGGCACCGAGTCGGTGCTTTTTTACGATGTCGCAGAGTATGCC
23S_16	TTCTAATACGACTCACTATAGGTAGTTCTATCACAGGAGTGAGTTTTAGAGCTAGAAATAGCAAGTTAAAATAAGGCTAGTCCGTTATCAACTTGAAAAAGTGGCACCGAGTCGGTGCTTTTTTACGATGTCGCAGAGTATGCC
23S_17	TTCTAATACGACTCACTATAGGTATCACAGGAGTGAGGGCATGTTTTAGAGCTAGAAATAGCAAGTTAAAATAAGGCTAGTCCGTTATCAACTTGAAAAAGTGGCACCGAGTCGGTGCTTTTTTACGATGTCGCAGAGTATGCC
23S_18	TTCTAATACGACTCACTATAGGTTTGGCGTGGATAATAATCGTTTTAGAGCTAGAAATAGCAAGTTAAAATAAGGCTAGTCCGTTATCAACTTGAAAAAGTGGCACCGAGTCGGTGCTTTTTTACGATGTCGCAGAGTATGCC
23S_19	TTCTAATACGACTCACTATAGGAAGTGTTTTACCGAAGCTATGTTTTAGAGCTAGAAATAGCAAGTTAAAATAAGGCTAGTCCGTTATCAACTTGAAAAAGTGGCACCGAGTCGGTGCTTTTTTACGATGTCGCAGAGTATGCC
23S_20	TTCTAATACGACTCACTATAGGGATCAGTAATGATCGGTAGTTTTAGAGCTAGAAATAGCAAGTTAAAATAAGGCTAGTCCGTTATCAACTTGAAAAAGTGGCACCGAGTCGGTGCTTTTTTACGATGTCGCAGAGTATGCC
23S_21	TTCTAATACGACTCACTATAGGATCAGTAATGATCGGTAGGTTTTAGAGCTAGAAATAGCAAGTTAAAATAAGGCTAGTCCGTTATCAACTTGAAAAAGTGGCACCGAGTCGGTGCTTTTTTACGATGTCGCAGAGTATGCC
23S_22	TTCTAATACGACTCACTATAGGAGGTATAAGTAACGATAAAGGTTTTAGAGCTAGAAATAGCAAGTTAAAATAAGGCTAGTCCGTTATCAACTTGAAAAAGTGGCACCGAGTCGGTGCTTTTTTACGATGTCGCAGAGTATGCC
23S_23	TTCTAATACGACTCACTATAGGTATAAGTAACGATAAAGGGTTTTAGAGCTAGAAATAGCAAGTTAAAATAAGGCTAGTCCGTTATCAACTTGAAAAAGTGGCACCGAGTCGGTGCTTTTTTACGATGTCGCAGAGTATGCC
23S_24	TTCTAATACGACTCACTATAGGATCAACGCTAATCGGATCAGTTTTAGAGCTAGAAATAGCAAGTTAAAATAAGGCTAGTCCGTTATCAACTTGAAAAAGTGGCACCGAGTCGGTGCTTTTTTACGATGTCGCAGAGTATGCC
23S_25	TTCTAATACGACTCACTATAGGTAATCGGATCAGGGTTAGTCGTTTTAGAGCTAGAAATAGCAAGTTAAAATAAGGCTAGTCCGTTATCAACTTGAAAAAGTGGCACCGAGTCGGTGCTTTTTTACGATGTCGCAGAGTATGCC
23S_26	TTCTAATACGACTCACTATAGGTGACGGAATAGTCCGTTGAAGTTTTAGAGCTAGAAATAGCAAGTTAAAATAAGGCTAGTCCGTTATCAACTTGAAAAAGTGGCACCGAGTCGGTGCTTTTTTACGATGTCGCAGAGTATGCC
23S_27	TTCTAATACGACTCACTATAGGTGATCATCCCAGGCAAATCCGTTTTAGAGCTAGAAATAGCAAGTTAAAATAAGGCTAGTCCGTTATCAACTTGAAAAAGTGGCACCGAGTCGGTGCTTTTTTACGATGTCGCAGAGTATGCC
23S_28	TTCTAATACGACTCACTATAGGCAAACGGACACACGTAGTCGTTTTAGAGCTAGAAATAGCAAGTTAAAATAAGGCTAGTCCGTTATCAACTTGAAAAAGTGGCACCGAGTCGGTGCTTTTTTACGATGTCGCAGAGTATGCC
23S_29	TTCTAATACGACTCACTATAGGCAAATTGACCCTGTAACTTCGTTTTAGAGCTAGAAATAGCAAGTTAAAATAAGGCTAGTCCGTTATCAACTTGAAAAAGTGGCACCGAGTCGGTGCTTTTTTACGATGTCGCAGAGTATGCC
23S_30	TTCTAATACGACTCACTATAGGCCCTGTAACTTCGGGATAAAGTTTTAGAGCTAGAAATAGCAAGTTAAAATAAGGCTAGTCCGTTATCAACTTGAAAAAGTGGCACCGAGTCGGTGCTTTTTTACGATGTCGCAGAGTATGCC
23S_31	TTCTAATACGACTCACTATAGGAAAGGGTCCCAACGAGAGTTGTTTTAGAGCTAGAAATAGCAAGTTAAAATAAGGCTAGTCCGTTATCAACTTGAAAAAGTGGCACCGAGTCGGTGCTTTTTTACGATGTCGCAGAGTATGCC
23S_32	TTCTAATACGACTCACTATAGGAGGTAGCGAAATTCCTTGTCGTTTTAGAGCTAGAAATAGCAAGTTAAAATAAGGCTAGTCCGTTATCAACTTGAAAAAGTGGCACCGAGTCGGTGCTTTTTTACGATGTCGCAGAGTATGCC
23S_33	TTCTAATACGACTCACTATAGGAGATGCCGATTACCCGCGATGTTTTAGAGCTAGAAATAGCAAGTTAAAATAAGGCTAGTCCGTTATCAACTTGAAAAAGTGGCACCGAGTCGGTGCTTTTTTACGATGTCGCAGAGTATGCC
23S_34	TTCTAATACGACTCACTATAGGTACGAGGACACTGTTTGGTGTTTTAGAGCTAGAAATAGCAAGTTAAAATAAGGCTAGTCCGTTATCAACTTGAAAAAGTGGCACCGAGTCGGTGCTTTTTTACGATGTCGCAGAGTATGCC
23S_35	TTCTAATACGACTCACTATAGGTTTGGTGGGTAGTTTGACTGTTTTAGAGCTAGAAATAGCAAGTTAAAATAAGGCTAGTCCGTTATCAACTTGAAAAAGTGGCACCGAGTCGGTGCTTTTTTACGATGTCGCAGAGTATGCC
23S_36	TTCTAATACGACTCACTATAGGTTTGGTGGGTAGTTTGACTGGTTTTAGAGCTAGAAATAGCAAGTTAAAATAAGGCTAGTCCGTTATCAACTTGAAAAAGTGGCACCGAGTCGGTGCTTTTTTACGATGTCGCAGAGTATGCC
23S_37	TTCTAATACGACTCACTATAGGCACGACGATTGGTAACCGTCGTTTTAGAGCTAGAAATAGCAAGTTAAAATAAGGCTAGTCCGTTATCAACTTGAAAAAGTGGCACCGAGTCGGTGCTTTTTTACGATGTCGCAGAGTATGCC
23S_38	TTCTAATACGACTCACTATAGGGAGAGTGTAATGGCATAAGTTTTAGAGCTAGAAATAGCAAGTTAAAATAAGGCTAGTCCGTTATCAACTTGAAAAAGTGGCACCGAGTCGGTGCTTTTTTACGATGTCGCAGAGTATGCC
23S_39	TTCTAATACGACTCACTATAGGTGGCATAAGGGCGCTTGACTGTTTTAGAGCTAGAAATAGCAAGTTAAAATAAGGCTAGTCCGTTATCAACTTGAAAAAGTGGCACCGAGTCGGTGCTTTTTTACGATGTCGCAGAGTATGCC
23S_40	TTCTAATACGACTCACTATAGGTCCGGTGTTTCCGTATGGAAGTTTTAGAGCTAGAAATAGCAAGTTAAAATAAGGCTAGTCCGTTATCAACTTGAAAAAGTGGCACCGAGTCGGTGCTTTTTTACGATGTCGCAGAGTATGCC
23S_41	TTCTAATACGACTCACTATAGGCAAAGGATAAAAGGTACTCCGTTTTAGAGCTAGAAATAGCAAGTTAAAATAAGGCTAGTCCGTTATCAACTTGAAAAAGTGGCACCGAGTCGGTGCTTTTTTACGATGTCGCAGAGTATGCC
23S_42	TTCTAATACGACTCACTATAGGAAAGGATAAAAGGTACTCCGGTTTTAGAGCTAGAAATAGCAAGTTAAAATAAGGCTAGTCCGTTATCAACTTGAAAAAGTGGCACCGAGTCGGTGCTTTTTTACGATGTCGCAGAGTATGCC
23S_43	TTCTAATACGACTCACTATAGGCAAGAGCTCATATCGACGGAGTTTTAGAGCTAGAAATAGCAAGTTAAAATAAGGCTAGTCCGTTATCAACTTGAAAAAGTGGCACCGAGTCGGTGCTTTTTTACGATGTCGCAGAGTATGCC
23S_44	TTCTAATACGACTCACTATAGGAAGAGCTCATATCGACGGAGGTTTTAGAGCTAGAAATAGCAAGTTAAAATAAGGCTAGTCCGTTATCAACTTGAAAAAGTGGCACCGAGTCGGTGCTTTTTTACGATGTCGCAGAGTATGCC
23S_45	TTCTAATACGACTCACTATAGGATGTCGGCTCGTCACATCCTGTTTTAGAGCTAGAAATAGCAAGTTAAAATAAGGCTAGTCCGTTATCAACTTGAAAAAGTGGCACCGAGTCGGTGCTTTTTTACGATGTCGCAGAGTATGCC
23S_46	TTCTAATACGACTCACTATAGGTGTCGGCTCGTCACATCCTGGTTTTAGAGCTAGAAATAGCAAGTTAAAATAAGGCTAGTCCGTTATCAACTTGAAAAAGTGGCACCGAGTCGGTGCTTTTTTACGATGTCGCAGAGTATGCC
23S_47	TTCTAATACGACTCACTATAGGGGCTGGAGAAGGTCCCAAGTTTTAGAGCTAGAAATAGCAAGTTAAAATAAGGCTAGTCCGTTATCAACTTGAAAAAGTGGCACCGAGTCGGTGCTTTTTTACGATGTCGCAGAGTATGCC
23S_48	TTCTAATACGACTCACTATAGGTGGAGAAGGTCCCAAGGGTTGTTTTAGAGCTAGAAATAGCAAGTTAAAATAAGGCTAGTCCGTTATCAACTTGAAAAAGTGGCACCGAGTCGGTGCTTTTTTACGATGTCGCAGAGTATGCC
23S_49	TTCTAATACGACTCACTATAGGATTAAAGTGGCACGCGAGCTGTTTTAGAGCTAGAAATAGCAAGTTAAAATAAGGCTAGTCCGTTATCAACTTGAAAAAGTGGCACCGAGTCGGTGCTTTTTTACGATGTCGCAGAGTATGCC
23S_50	TTCTAATACGACTCACTATAGGTTCGGTCTCTATCTATCGTGTTTTAGAGCTAGAAATAGCAAGTTAAAATAAGGCTAGTCCGTTATCAACTTGAAAAAGTGGCACCGAGTCGGTGCTTTTTTACGATGTCGCAGAGTATGCC
23S_51	TTCTAATACGACTCACTATAGGTGCCGCCAGGTGCATTGCTGTTTTAGAGCTAGAAATAGCAAGTTAAAATAAGGCTAGTCCGTTATCAACTTGAAAAAGTGGCACCGAGTCGGTGCTTTTTTACGATGTCGCAGAGTATGCC
23S_52	TTCTAATACGACTCACTATAGGCATTGCTGGGTATCTAAGTCGTTTTAGAGCTAGAAATAGCAAGTTAAAATAAGGCTAGTCCGTTATCAACTTGAAAAAGTGGCACCGAGTCGGTGCTTTTTTACGATGTCGCAGAGTATGCC
23S_53	TTCTAATACGACTCACTATAGGCCACAAGATTAGATTTCTTAGTTTTAGAGCTAGAAATAGCAAGTTAAAATAAGGCTAGTCCGTTATCAACTTGAAAAAGTGGCACCGAGTCGGTGCTTTTTTACGATGTCGCAGAGTATGCC
23S_54	TTCTAATACGACTCACTATAGGACTTCCTTTCGACTTTGTACGTTTTAGAGCTAGAAATAGCAAGTTAAAATAAGGCTAGTCCGTTATCAACTTGAAAAAGTGGCACCGAGTCGGTGCTTTTTTACGATGTCGCAGAGTATGCC
23S_55	TTCTAATACGACTCACTATAGGCGGATGCCTTGGCTCTCGGGTTTTAGAGCTAGAAATAGCAAGTTAAAATAAGGCTAGTCCGTTATCAACTTGAAAAAGTGGCACCGAGTCGGTGCTTTTTTACGATGTCGCAGAGTATGCC
23S_56	TTCTAATACGACTCACTATAGGTTGGCTCTCGGAGGCGATGAGTTTTAGAGCTAGAAATAGCAAGTTAAAATAAGGCTAGTCCGTTATCAACTTGAAAAAGTGGCACCGAGTCGGTGCTTTTTTACGATGTCGCAGAGTATGCC
23S_57	TTCTAATACGACTCACTATAGGAGCTGCGATAAGCTCTGGGTGTTTTAGAGCTAGAAATAGCAAGTTAAAATAAGGCTAGTCCGTTATCAACTTGAAAAAGTGGCACCGAGTCGGTGCTTTTTTACGATGTCGCAGAGTATGCC
23S_58	TTCTAATACGACTCACTATAGGGACAACCCGGCATTCTGAGTTTTAGAGCTAGAAATAGCAAGTTAAAATAAGGCTAGTCCGTTATCAACTTGAAAAAGTGGCACCGAGTCGGTGCTTTTTTACGATGTCGCAGAGTATGCC
23S_59	TTCTAATACGACTCACTATAGGTCTTTGATGGAAGCTAACGCGTTTTAGAGCTAGAAATAGCAAGTTAAAATAAGGCTAGTCCGTTATCAACTTGAAAAAGTGGCACCGAGTCGGTGCTTTTTTACGATGTCGCAGAGTATGCC
23S_60	TTCTAATACGACTCACTATAGGTGAAACATCTTAGTACCTGTGTTTTAGAGCTAGAAATAGCAAGTTAAAATAAGGCTAGTCCGTTATCAACTTGAAAAAGTGGCACCGAGTCGGTGCTTTTTTACGATGTCGCAGAGTATGCC
23S_61	TTCTAATACGACTCACTATAGGTACGGCATGTGTGGGGTTGTGTTTTAGAGCTAGAAATAGCAAGTTAAAATAAGGCTAGTCCGTTATCAACTTGAAAAAGTGGCACCGAGTCGGTGCTTTTTTACGATGTCGCAGAGTATGCC
23S_63	TTCTAATACGACTCACTATAGGATAGCGAACCAGTACTGTGAGTTTTAGAGCTAGAAATAGCAAGTTAAAATAAGGCTAGTCCGTTATCAACTTGAAAAAGTGGCACCGAGTCGGTGCTTTTTTACGATGTCGCAGAGTATGCC
23S_64	TTCTAATACGACTCACTATAGGAACCAGTACTGTGAAGGAAGTTTTAGAGCTAGAAATAGCAAGTTAAAATAAGGCTAGTCCGTTATCAACTTGAAAAAGTGGCACCGAGTCGGTGCTTTTTTACGATGTCGCAGAGTATGCC
23S_66	TTCTAATACGACTCACTATAGGAAGCGAAAGCGAGTCTGAACGTTTTAGAGCTAGAAATAGCAAGTTAAAATAAGGCTAGTCCGTTATCAACTTGAAAAAGTGGCACCGAGTCGGTGCTTTTTTACGATGTCGCAGAGTATGCC
23S_67	TTCTAATACGACTCACTATAGGAACAGGGCGTCGAGTCGGAGTTTTAGAGCTAGAAATAGCAAGTTAAAATAAGGCTAGTCCGTTATCAACTTGAAAAAGTGGCACCGAGTCGGTGCTTTTTTACGATGTCGCAGAGTATGCC
23S_68	TTCTAATACGACTCACTATAGGCAAGTGATCTACCCTTGGTCGTTTTAGAGCTAGAAATAGCAAGTTAAAATAAGGCTAGTCCGTTATCAACTTGAAAAAGTGGCACCGAGTCGGTGCTTTTTTACGATGTCGCAGAGTATGCC
23S_69	TTCTAATACGACTCACTATAGGTCTACCCTTGGTCAGGTTGAGTTTTAGAGCTAGAAATAGCAAGTTAAAATAAGGCTAGTCCGTTATCAACTTGAAAAAGTGGCACCGAGTCGGTGCTTTTTTACGATGTCGCAGAGTATGCC
23S_70	TTCTAATACGACTCACTATAGGCCTTGGTCAGGTTGAAGGTTGTTTTAGAGCTAGAAATAGCAAGTTAAAATAAGGCTAGTCCGTTATCAACTTGAAAAAGTGGCACCGAGTCGGTGCTTTTTTACGATGTCGCAGAGTATGCC
23S_71	TTCTAATACGACTCACTATAGGTTAGGTAACACTAACTGGGTTTTAGAGCTAGAAATAGCAAGTTAAAATAAGGCTAGTCCGTTATCAACTTGAAAAAGTGGCACCGAGTCGGTGCTTTTTTACGATGTCGCAGAGTATGCC
23S_72	TTCTAATACGACTCACTATAGGAAAAGCTTCCGGATGAACTGGTTTTAGAGCTAGAAATAGCAAGTTAAAATAAGGCTAGTCCGTTATCAACTTGAAAAAGTGGCACCGAGTCGGTGCTTTTTTACGATGTCGCAGAGTATGCC
23S_73	TTCTAATACGACTCACTATAGGAACTGAGGGTGGGGGTGAAGTTTTAGAGCTAGAAATAGCAAGTTAAAATAAGGCTAGTCCGTTATCAACTTGAAAAAGTGGCACCGAGTCGGTGCTTTTTTACGATGTCGCAGAGTATGCC
23S_74	TTCTAATACGACTCACTATAGGTACTCCCCGAAATGCATTTGTTTTAGAGCTAGAAATAGCAAGTTAAAATAAGGCTAGTCCGTTATCAACTTGAAAAAGTGGCACCGAGTCGGTGCTTTTTTACGATGTCGCAGAGTATGCC
23S_75	TTCTAATACGACTCACTATAGGCCTTGTGAGTTACTAATGTGGTTTTAGAGCTAGAAATAGCAAGTTAAAATAAGGCTAGTCCGTTATCAACTTGAAAAAGTGGCACCGAGTCGGTGCTTTTTTACGATGTCGCAGAGTATGCC
23S_76	TTCTAATACGACTCACTATAGGAGAGCGACTGATAAGATGCGGTTTTAGAGCTAGAAATAGCAAGTTAAAATAAGGCTAGTCCGTTATCAACTTGAAAAAGTGGCACCGAGTCGGTGCTTTTTTACGATGTCGCAGAGTATGCC
23S_77	TTCTAATACGACTCACTATAGGATGCGCATTAGTTCTATCACGTTTTAGAGCTAGAAATAGCAAGTTAAAATAAGGCTAGTCCGTTATCAACTTGAAAAAGTGGCACCGAGTCGGTGCTTTTTTACGATGTCGCAGAGTATGCC
23S_78	TTCTAATACGACTCACTATAGGTTAGTTCTATCACAGGAGTGGTTTTAGAGCTAGAAATAGCAAGTTAAAATAAGGCTAGTCCGTTATCAACTTGAAAAAGTGGCACCGAGTCGGTGCTTTTTTACGATGTCGCAGAGTATGCC
23S_80	TTCTAATACGACTCACTATAGGTGCTAAGGTCCATGTCCTAAGTTTTAGAGCTAGAAATAGCAAGTTAAAATAAGGCTAGTCCGTTATCAACTTGAAAAAGTGGCACCGAGTCGGTGCTTTTTTACGATGTCGCAGAGTATGCC
23S_81	TTCTAATACGACTCACTATAGGAGAATCCAGACCATCAGCTAGTTTTAGAGCTAGAAATAGCAAGTTAAAATAAGGCTAGTCCGTTATCAACTTGAAAAAGTGGCACCGAGTCGGTGCTTTTTTACGATGTCGCAGAGTATGCC
23S_82	TTCTAATACGACTCACTATAGGTCAGATTGCTAAGACAGCTGTTTTAGAGCTAGAAATAGCAAGTTAAAATAAGGCTAGTCCGTTATCAACTTGAAAAAGTGGCACCGAGTCGGTGCTTTTTTACGATGTCGCAGAGTATGCC
23S_83	TTCTAATACGACTCACTATAGGCGTAACAGCTCACTAGTCGGTTTTAGAGCTAGAAATAGCAAGTTAAAATAAGGCTAGTCCGTTATCAACTTGAAAAAGTGGCACCGAGTCGGTGCTTTTTTACGATGTCGCAGAGTATGCC
23S_84	TTCTAATACGACTCACTATAGGTGGGATCAGTAATGATCGGTGTTTTAGAGCTAGAAATAGCAAGTTAAAATAAGGCTAGTCCGTTATCAACTTGAAAAAGTGGCACCGAGTCGGTGCTTTTTTACGATGTCGCAGAGTATGCC
23S_85	TTCTAATACGACTCACTATAGGAGCATTCCACTCAGCGTCGAGTTTTAGAGCTAGAAATAGCAAGTTAAAATAAGGCTAGTCCGTTATCAACTTGAAAAAGTGGCACCGAGTCGGTGCTTTTTTACGATGTCGCAGAGTATGCC
23S_86	TTCTAATACGACTCACTATAGGCGTGTGGAAAAGCAAATGTGTTTTAGAGCTAGAAATAGCAAGTTAAAATAAGGCTAGTCCGTTATCAACTTGAAAAAGTGGCACCGAGTCGGTGCTTTTTTACGATGTCGCAGAGTATGCC
23S_87	TTCTAATACGACTCACTATAGGTAGGTATAAGTAACGATAAGTTTTAGAGCTAGAAATAGCAAGTTAAAATAAGGCTAGTCCGTTATCAACTTGAAAAAGTGGCACCGAGTCGGTGCTTTTTTACGATGTCGCAGAGTATGCC
23S_88	TTCTAATACGACTCACTATAGGACCCCCTCGCCGAAAGACTAGTTTTAGAGCTAGAAATAGCAAGTTAAAATAAGGCTAGTCCGTTATCAACTTGAAAAAGTGGCACCGAGTCGGTGCTTTTTTACGATGTCGCAGAGTATGCC
23S_89	TTCTAATACGACTCACTATAGGTGATCAACGCTAATCGGATCGTTTTAGAGCTAGAAATAGCAAGTTAAAATAAGGCTAGTCCGTTATCAACTTGAAAAAGTGGCACCGAGTCGGTGCTTTTTTACGATGTCGCAGAGTATGCC
23S_90	TTCTAATACGACTCACTATAGGTCAGGGTTAGTCGGGTCCTAGTTTTAGAGCTAGAAATAGCAAGTTAAAATAAGGCTAGTCCGTTATCAACTTGAAAAAGTGGCACCGAGTCGGTGCTTTTTTACGATGTCGCAGAGTATGCC
23S_91	TTCTAATACGACTCACTATAGGTAAGGCTCAGCCGAACGGTGGTTTTAGAGCTAGAAATAGCAAGTTAAAATAAGGCTAGTCCGTTATCAACTTGAAAAAGTGGCACCGAGTCGGTGCTTTTTTACGATGTCGCAGAGTATGCC
23S_92	TTCTAATACGACTCACTATAGGTGAGGCCGATGGCAGAACGTTTTAGAGCTAGAAATAGCAAGTTAAAATAAGGCTAGTCCGTTATCAACTTGAAAAAGTGGCACCGAGTCGGTGCTTTTTTACGATGTCGCAGAGTATGCC
23S_93	TTCTAATACGACTCACTATAGGAAAGAGTGACGTGGAGACGGGTTTTAGAGCTAGAAATAGCAAGTTAAAATAAGGCTAGTCCGTTATCAACTTGAAAAAGTGGCACCGAGTCGGTGCTTTTTTACGATGTCGCAGAGTATGCC
23S_94	TTCTAATACGACTCACTATAGGCTGACGGAATAGTCCGTTGAGTTTTAGAGCTAGAAATAGCAAGTTAAAATAAGGCTAGTCCGTTATCAACTTGAAAAAGTGGCACCGAGTCGGTGCTTTTTTACGATGTCGCAGAGTATGCC
23S_95	TTCTAATACGACTCACTATAGGTGTAGATGCTGATCATCCCGTTTTAGAGCTAGAAATAGCAAGTTAAAATAAGGCTAGTCCGTTATCAACTTGAAAAAGTGGCACCGAGTCGGTGCTTTTTTACGATGTCGCAGAGTATGCC
23S_96	TTCTAATACGACTCACTATAGGTCCGCTAAACTTAATCTTTAGTTTTAGAGCTAGAAATAGCAAGTTAAAATAAGGCTAGTCCGTTATCAACTTGAAAAAGTGGCACCGAGTCGGTGCTTTTTTACGATGTCGCAGAGTATGCC
23S_97	TTCTAATACGACTCACTATAGGTAGTCGGGTTGAATATACTAGTTTTAGAGCTAGAAATAGCAAGTTAAAATAAGGCTAGTCCGTTATCAACTTGAAAAAGTGGCACCGAGTCGGTGCTTTTTTACGATGTCGCAGAGTATGCC
23S_98	TTCTAATACGACTCACTATAGGCTTGAGTGATTCACGGTTAGTTTTAGAGCTAGAAATAGCAAGTTAAAATAAGGCTAGTCCGTTATCAACTTGAAAAAGTGGCACCGAGTCGGTGCTTTTTTACGATGTCGCAGAGTATGCC
23S_99	TTCTAATACGACTCACTATAGGTGATTCACGGTTAAGGAACTGTTTTAGAGCTAGAAATAGCAAGTTAAAATAAGGCTAGTCCGTTATCAACTTGAAAAAGTGGCACCGAGTCGGTGCTTTTTTACGATGTCGCAGAGTATGCC
23S_100	TTCTAATACGACTCACTATAGGACCCTGTAACTTCGGGATAAGTTTTAGAGCTAGAAATAGCAAGTTAAAATAAGGCTAGTCCGTTATCAACTTGAAAAAGTGGCACCGAGTCGGTGCTTTTTTACGATGTCGCAGAGTATGCC
23S_101	TTCTAATACGACTCACTATAGGAGAGTTGGGCGCAGAGAATGTTTTAGAGCTAGAAATAGCAAGTTAAAATAAGGCTAGTCCGTTATCAACTTGAAAAAGTGGCACCGAGTCGGTGCTTTTTTACGATGTCGCAGAGTATGCC
23S_102	TTCTAATACGACTCACTATAGGTGGGCGCAGAGAATAGGTCCGTTTTAGAGCTAGAAATAGCAAGTTAAAATAAGGCTAGTCCGTTATCAACTTGAAAAAGTGGCACCGAGTCGGTGCTTTTTTACGATGTCGCAGAGTATGCC
23S_103	TTCTAATACGACTCACTATAGGCAACTGTTTAACAAAAACACGTTTTAGAGCTAGAAATAGCAAGTTAAAATAAGGCTAGTCCGTTATCAACTTGAAAAAGTGGCACCGAGTCGGTGCTTTTTTACGATGTCGCAGAGTATGCC
23S_104	TTCTAATACGACTCACTATAGGACACCTGCCCGGTGCTGGAGTTTTAGAGCTAGAAATAGCAAGTTAAAATAAGGCTAGTCCGTTATCAACTTGAAAAAGTGGCACCGAGTCGGTGCTTTTTTACGATGTCGCAGAGTATGCC
23S_105	TTCTAATACGACTCACTATAGGCCCGGTGCTGGAAGGTTAAGGTTTTAGAGCTAGAAATAGCAAGTTAAAATAAGGCTAGTCCGTTATCAACTTGAAAAAGTGGCACCGAGTCGGTGCTTTTTTACGATGTCGCAGAGTATGCC
23S_106	TTCTAATACGACTCACTATAGGCCGTAACTATAACGGTCCTAGTTTTAGAGCTAGAAATAGCAAGTTAAAATAAGGCTAGTCCGTTATCAACTTGAAAAAGTGGCACCGAGTCGGTGCTTTTTTACGATGTCGCAGAGTATGCC
23S_107	TTCTAATACGACTCACTATAGGAATTTGGGTAATTGATGTGTGTTTTAGAGCTAGAAATAGCAAGTTAAAATAAGGCTAGTCCGTTATCAACTTGAAAAAGTGGCACCGAGTCGGTGCTTTTTTACGATGTCGCAGAGTATGCC
23S_108	TTCTAATACGACTCACTATAGGGTAATTGATGTGTAGGATGTTTTAGAGCTAGAAATAGCAAGTTAAAATAAGGCTAGTCCGTTATCAACTTGAAAAAGTGGCACCGAGTCGGTGCTTTTTTACGATGTCGCAGAGTATGCC
23S_109	TTCTAATACGACTCACTATAGGAGTTCTAACTCGTAGTACGGTTTTAGAGCTAGAAATAGCAAGTTAAAATAAGGCTAGTCCGTTATCAACTTGAAAAAGTGGCACCGAGTCGGTGCTTTTTTACGATGTCGCAGAGTATGCC
23S_110	TTCTAATACGACTCACTATAGGCGCCTCCAAAATAGTAACGGGTTTTAGAGCTAGAAATAGCAAGTTAAAATAAGGCTAGTCCGTTATCAACTTGAAAAAGTGGCACCGAGTCGGTGCTTTTTTACGATGTCGCAGAGTATGCC
23S_111	TTCTAATACGACTCACTATAGGATAGTAACGGAGGCTTCTAAGTTTTAGAGCTAGAAATAGCAAGTTAAAATAAGGCTAGTCCGTTATCAACTTGAAAAAGTGGCACCGAGTCGGTGCTTTTTTACGATGTCGCAGAGTATGCC
23S_112	TTCTAATACGACTCACTATAGGCGGGAGAGTGTAATGGCATAGTTTTAGAGCTAGAAATAGCAAGTTAAAATAAGGCTAGTCCGTTATCAACTTGAAAAAGTGGCACCGAGTCGGTGCTTTTTTACGATGTCGCAGAGTATGCC
23S_113	TTCTAATACGACTCACTATAGGGAGACTTACAAGTCGATCGTTTTAGAGCTAGAAATAGCAAGTTAAAATAAGGCTAGTCCGTTATCAACTTGAAAAAGTGGCACCGAGTCGGTGCTTTTTTACGATGTCGCAGAGTATGCC
23S_114	TTCTAATACGACTCACTATAGGACTTACAAGTCGATCAGGTGTTTTAGAGCTAGAAATAGCAAGTTAAAATAAGGCTAGTCCGTTATCAACTTGAAAAAGTGGCACCGAGTCGGTGCTTTTTTACGATGTCGCAGAGTATGCC
23S_115	TTCTAATACGACTCACTATAGGATCCGGTGTTTCCGTATGGAGTTTTAGAGCTAGAAATAGCAAGTTAAAATAAGGCTAGTCCGTTATCAACTTGAAAAAGTGGCACCGAGTCGGTGCTTTTTTACGATGTCGCAGAGTATGCC
23S_116	TTCTAATACGACTCACTATAGGATGGAAGGGACATCGCTCAAGTTTTAGAGCTAGAAATAGCAAGTTAAAATAAGGCTAGTCCGTTATCAACTTGAAAAAGTGGCACCGAGTCGGTGCTTTTTTACGATGTCGCAGAGTATGCC
23S_117	TTCTAATACGACTCACTATAGGACATCGCTCAAAGGATAAAGTTTTAGAGCTAGAAATAGCAAGTTAAAATAAGGCTAGTCCGTTATCAACTTGAAAAAGTGGCACCGAGTCGGTGCTTTTTTACGATGTCGCAGAGTATGCC
23S_118	TTCTAATACGACTCACTATAGGAAAGGTACTCCGGGGATAACGTTTTAGAGCTAGAAATAGCAAGTTAAAATAAGGCTAGTCCGTTATCAACTTGAAAAAGTGGCACCGAGTCGGTGCTTTTTTACGATGTCGCAGAGTATGCC
23S_119	TTCTAATACGACTCACTATAGGCCAAGAGCTCATATCGACGGGTTTTAGAGCTAGAAATAGCAAGTTAAAATAAGGCTAGTCCGTTATCAACTTGAAAAAGTGGCACCGAGTCGGTGCTTTTTTACGATGTCGCAGAGTATGCC
23S_120	TTCTAATACGACTCACTATAGGTCACATCCTGGGGCTGGAGAGTTTTAGAGCTAGAAATAGCAAGTTAAAATAAGGCTAGTCCGTTATCAACTTGAAAAAGTGGCACCGAGTCGGTGCTTTTTTACGATGTCGCAGAGTATGCC
23S_121	TTCTAATACGACTCACTATAGGTGGGGCTGGAGAAGGTCCCAGTTTTAGAGCTAGAAATAGCAAGTTAAAATAAGGCTAGTCCGTTATCAACTTGAAAAAGTGGCACCGAGTCGGTGCTTTTTTACGATGTCGCAGAGTATGCC
23S_122	TTCTAATACGACTCACTATAGGCTCTGACACTAGTACGAGGTTTTAGAGCTAGAAATAGCAAGTTAAAATAAGGCTAGTCCGTTATCAACTTGAAAAAGTGGCACCGAGTCGGTGCTTTTTTACGATGTCGCAGAGTATGCC
23S_123	TTCTAATACGACTCACTATAGGTTTACCAGTTGTGCCGCCGTTTTAGAGCTAGAAATAGCAAGTTAAAATAAGGCTAGTCCGTTATCAACTTGAAAAAGTGGCACCGAGTCGGTGCTTTTTTACGATGTCGCAGAGTATGCC
23S_124	TTCTAATACGACTCACTATAGGCCACAAGATTAGATTTCTTGTTTTAGAGCTAGAAATAGCAAGTTAAAATAAGGCTAGTCCGTTATCAACTTGAAAAAGTGGCACCGAGTCGGTGCTTTTTTACGATGTCGCAGAGTATGCC
23S_125	TTCTAATACGACTCACTATAGGTTAAAGACGATGACGTTGATGTTTTAGAGCTAGAAATAGCAAGTTAAAATAAGGCTAGTCCGTTATCAACTTGAAAAAGTGGCACCGAGTCGGTGCTTTTTTACGATGTCGCAGAGTATGCC
23S_126	TTCTAATACGACTCACTATAGGCGATGACGTTGATAGGATGCGTTTTAGAGCTAGAAATAGCAAGTTAAAATAAGGCTAGTCCGTTATCAACTTGAAAAAGTGGCACCGAGTCGGTGCTTTTTTACGATGTCGCAGAGTATGCC
23S_127	TTCTAATACGACTCACTATAGGTTGATAGGATGCAGGTGTAAGTTTTAGAGCTAGAAATAGCAAGTTAAAATAAGGCTAGTCCGTTATCAACTTGAAAAAGTGGCACCGAGTCGGTGCTTTTTTACGATGTCGCAGAGTATGCC
23S_128	TTCTAATACGACTCACTATAGGAGGGCGCATGGCGGATGCCTGTTTTAGAGCTAGAAATAGCAAGTTAAAATAAGGCTAGTCCGTTATCAACTTGAAAAAGTGGCACCGAGTCGGTGCTTTTTTACGATGTCGCAGAGTATGCC
23S_129	TTCTAATACGACTCACTATAGGTGATAAGCTGCGATAAGCTCGTTTTAGAGCTAGAAATAGCAAGTTAAAATAAGGCTAGTCCGTTATCAACTTGAAAAAGTGGCACCGAGTCGGTGCTTTTTTACGATGTCGCAGAGTATGCC
23S_130	TTCTAATACGACTCACTATAGGTTGATCCAGAGATTTCCGAAGTTTTAGAGCTAGAAATAGCAAGTTAAAATAAGGCTAGTCCGTTATCAACTTGAAAAAGTGGCACCGAGTCGGTGCTTTTTTACGATGTCGCAGAGTATGCC
23S_131	TTCTAATACGACTCACTATAGGAATGTCATCCATCTTTGAGTTTTAGAGCTAGAAATAGCAAGTTAAAATAAGGCTAGTCCGTTATCAACTTGAAAAAGTGGCACCGAGTCGGTGCTTTTTTACGATGTCGCAGAGTATGCC
23S_132	TTCTAATACGACTCACTATAGGAATAATGATTCCCCTAGTAGGTTTTAGAGCTAGAAATAGCAAGTTAAAATAAGGCTAGTCCGTTATCAACTTGAAAAAGTGGCACCGAGTCGGTGCTTTTTTACGATGTCGCAGAGTATGCC
23S_133	TTCTAATACGACTCACTATAGGCACCCATGTTACGGCATGTGGTTTTAGAGCTAGAAATAGCAAGTTAAAATAAGGCTAGTCCGTTATCAACTTGAAAAAGTGGCACCGAGTCGGTGCTTTTTTACGATGTCGCAGAGTATGCC
23S_134	TTCTAATACGACTCACTATAGGATTTGATGAGTAGAATCCTCGTTTTAGAGCTAGAAATAGCAAGTTAAAATAAGGCTAGTCCGTTATCAACTTGAAAAAGTGGCACCGAGTCGGTGCTTTTTTACGATGTCGCAGAGTATGCC
23S_135	TTCTAATACGACTCACTATAGGCGAAGTCAAATTAAGCGTAGGTTTTAGAGCTAGAAATAGCAAGTTAAAATAAGGCTAGTCCGTTATCAACTTGAAAAAGTGGCACCGAGTCGGTGCTTTTTTACGATGTCGCAGAGTATGCC
23S_136	TTCTAATACGACTCACTATAGGAAACCAAGTGATCTACCCTGTTTTAGAGCTAGAAATAGCAAGTTAAAATAAGGCTAGTCCGTTATCAACTTGAAAAAGTGGCACCGAGTCGGTGCTTTTTTACGATGTCGCAGAGTATGCC
23S_137	TTCTAATACGACTCACTATAGGAAGGTTAGGTAACACTAACGTTTTAGAGCTAGAAATAGCAAGTTAAAATAAGGCTAGTCCGTTATCAACTTGAAAAAGTGGCACCGAGTCGGTGCTTTTTTACGATGTCGCAGAGTATGCC
23S_138	TTCTAATACGACTCACTATAGGCTTCCGGATGAACTGAGGGGTTTTAGAGCTAGAAATAGCAAGTTAAAATAAGGCTAGTCCGTTATCAACTTGAAAAAGTGGCACCGAGTCGGTGCTTTTTTACGATGTCGCAGAGTATGCC
23S_139	TTCTAATACGACTCACTATAGGTGAAAGGCTAATCAAACTGTTTTAGAGCTAGAAATAGCAAGTTAAAATAAGGCTAGTCCGTTATCAACTTGAAAAAGTGGCACCGAGTCGGTGCTTTTTTACGATGTCGCAGAGTATGCC
23S_140	TTCTAATACGACTCACTATAGGCTATCACAGGAGTGAGGGCAGTTTTAGAGCTAGAAATAGCAAGTTAAAATAAGGCTAGTCCGTTATCAACTTGAAAAAGTGGCACCGAGTCGGTGCTTTTTTACGATGTCGCAGAGTATGCC
23S_141	TTCTAATACGACTCACTATAGGTGCTAAGACAGCTAGGATGTGTTTTAGAGCTAGAAATAGCAAGTTAAAATAAGGCTAGTCCGTTATCAACTTGAAAAAGTGGCACCGAGTCGGTGCTTTTTTACGATGTCGCAGAGTATGCC
23S_142	TTCTAATACGACTCACTATAGGAGACAGCTAGGATGTTGGCTGTTTTAGAGCTAGAAATAGCAAGTTAAAATAAGGCTAGTCCGTTATCAACTTGAAAAAGTGGCACCGAGTCGGTGCTTTTTTACGATGTCGCAGAGTATGCC
23S_143	TTCTAATACGACTCACTATAGGAGCTCACTAGTCGAGGAGTTGTTTTAGAGCTAGAAATAGCAAGTTAAAATAAGGCTAGTCCGTTATCAACTTGAAAAAGTGGCACCGAGTCGGTGCTTTTTTACGATGTCGCAGAGTATGCC
23S_144	TTCTAATACGACTCACTATAGGACTAGTCGAGGAGTTTGGCGGTTTTAGAGCTAGAAATAGCAAGTTAAAATAAGGCTAGTCCGTTATCAACTTGAAAAAGTGGCACCGAGTCGGTGCTTTTTTACGATGTCGCAGAGTATGCC
23S_145	TTCTAATACGACTCACTATAGGCAAGTGTTTTACCGAAGCTAGTTTTAGAGCTAGAAATAGCAAGTTAAAATAAGGCTAGTCCGTTATCAACTTGAAAAAGTGGCACCGAGTCGGTGCTTTTTTACGATGTCGCAGAGTATGCC
23S_146	TTCTAATACGACTCACTATAGGAGGTGAAGCGTGAGCTTTGCGTTTTAGAGCTAGAAATAGCAAGTTAAAATAAGGCTAGTCCGTTATCAACTTGAAAAAGTGGCACCGAGTCGGTGCTTTTTTACGATGTCGCAGAGTATGCC
23S_147	TTCTAATACGACTCACTATAGGTGAGCTTTGCTGGAGCGTGGTTTTAGAGCTAGAAATAGCAAGTTAAAATAAGGCTAGTCCGTTATCAACTTGAAAAAGTGGCACCGAGTCGGTGCTTTTTTACGATGTCGCAGAGTATGCC
23S_148	TTCTAATACGACTCACTATAGGCAGCCGAACGGTGAGGCCGAGTTTTAGAGCTAGAAATAGCAAGTTAAAATAAGGCTAGTCCGTTATCAACTTGAAAAAGTGGCACCGAGTCGGTGCTTTTTTACGATGTCGCAGAGTATGCC
23S_149	TTCTAATACGACTCACTATAGGTACTACCTTAAAGAGTGACGGTTTTAGAGCTAGAAATAGCAAGTTAAAATAAGGCTAGTCCGTTATCAACTTGAAAAAGTGGCACCGAGTCGGTGCTTTTTTACGATGTCGCAGAGTATGCC
23S_150	TTCTAATACGACTCACTATAGGAGAGTCGAACCTGATAGTAGTTTTAGAGCTAGAAATAGCAAGTTAAAATAAGGCTAGTCCGTTATCAACTTGAAAAAGTGGCACCGAGTCGGTGCTTTTTTACGATGTCGCAGAGTATGCC
23S_151	TTCTAATACGACTCACTATAGGTAAAGGGTCCCAACGAGAGTGTTTTAGAGCTAGAAATAGCAAGTTAAAATAAGGCTAGTCCGTTATCAACTTGAAAAAGTGGCACCGAGTCGGTGCTTTTTTACGATGTCGCAGAGTATGCC
23S_152	TTCTAATACGACTCACTATAGGCCTGACACCTGCCCGGTGCGTTTTAGAGCTAGAAATAGCAAGTTAAAATAAGGCTAGTCCGTTATCAACTTGAAAAAGTGGCACCGAGTCGGTGCTTTTTTACGATGTCGCAGAGTATGCC
23S_153	TTCTAATACGACTCACTATAGGTAAGTTCCGACCTGCACGAAGTTTTAGAGCTAGAAATAGCAAGTTAAAATAAGGCTAGTCCGTTATCAACTTGAAAAAGTGGCACCGAGTCGGTGCTTTTTTACGATGTCGCAGAGTATGCC
23S_154	TTCTAATACGACTCACTATAGGCACGAATGGTGTAATGATCGTTTTAGAGCTAGAAATAGCAAGTTAAAATAAGGCTAGTCCGTTATCAACTTGAAAAAGTGGCACCGAGTCGGTGCTTTTTTACGATGTCGCAGAGTATGCC
23S_155	TTCTAATACGACTCACTATAGGAAGATGCCGATTACCCGCGAGTTTTAGAGCTAGAAATAGCAAGTTAAAATAAGGCTAGTCCGTTATCAACTTGAAAAAGTGGCACCGAGTCGGTGCTTTTTTACGATGTCGCAGAGTATGCC
23S_156	TTCTAATACGACTCACTATAGGAGCGCAGACGCCAGTTTGTGGTTTTAGAGCTAGAAATAGCAAGTTAAAATAAGGCTAGTCCGTTATCAACTTGAAAAAGTGGCACCGAGTCGGTGCTTTTTTACGATGTCGCAGAGTATGCC
23S_157	TTCTAATACGACTCACTATAGGCGTAGTACGAGGACACTGTTGTTTTAGAGCTAGAAATAGCAAGTTAAAATAAGGCTAGTCCGTTATCAACTTGAAAAAGTGGCACCGAGTCGGTGCTTTTTTACGATGTCGCAGAGTATGCC
23S_158	TTCTAATACGACTCACTATAGGAGTACGAGGACACTGTTTGGGTTTTAGAGCTAGAAATAGCAAGTTAAAATAAGGCTAGTCCGTTATCAACTTGAAAAAGTGGCACCGAGTCGGTGCTTTTTTACGATGTCGCAGAGTATGCC
23S_159	TTCTAATACGACTCACTATAGGTGTTTGGTGGGTAGTTTGACGTTTTAGAGCTAGAAATAGCAAGTTAAAATAAGGCTAGTCCGTTATCAACTTGAAAAAGTGGCACCGAGTCGGTGCTTTTTTACGATGTCGCAGAGTATGCC
23S_160	TTCTAATACGACTCACTATAGGTGGGTAGTTTGACTGGGGGTTTTAGAGCTAGAAATAGCAAGTTAAAATAAGGCTAGTCCGTTATCAACTTGAAAAAGTGGCACCGAGTCGGTGCTTTTTTACGATGTCGCAGAGTATGCC
23S_161	TTCTAATACGACTCACTATAGGAAAGGTGCCCTCACGACGATGTTTTAGAGCTAGAAATAGCAAGTTAAAATAAGGCTAGTCCGTTATCAACTTGAAAAAGTGGCACCGAGTCGGTGCTTTTTTACGATGTCGCAGAGTATGCC
23S_162	TTCTAATACGACTCACTATAGGTAACCGTCGGGAGAGTGTAAGTTTTAGAGCTAGAAATAGCAAGTTAAAATAAGGCTAGTCCGTTATCAACTTGAAAAAGTGGCACCGAGTCGGTGCTTTTTTACGATGTCGCAGAGTATGCC
23S_163	TTCTAATACGACTCACTATAGGATGGCATAAGGGCGCTTGACGTTTTAGAGCTAGAAATAGCAAGTTAAAATAAGGCTAGTCCGTTATCAACTTGAAAAAGTGGCACCGAGTCGGTGCTTTTTTACGATGTCGCAGAGTATGCC
23S_164	TTCTAATACGACTCACTATAGGAGTGATCCGGTGTTTCCGTAGTTTTAGAGCTAGAAATAGCAAGTTAAAATAAGGCTAGTCCGTTATCAACTTGAAAAAGTGGCACCGAGTCGGTGCTTTTTTACGATGTCGCAGAGTATGCC
23S_165	TTCTAATACGACTCACTATAGGCTCATATCGACGGAGGGGTTGTTTTAGAGCTAGAAATAGCAAGTTAAAATAAGGCTAGTCCGTTATCAACTTGAAAAAGTGGCACCGAGTCGGTGCTTTTTTACGATGTCGCAGAGTATGCC
23S_166	TTCTAATACGACTCACTATAGGATGTCGGCTCGTCACATCCGTTTTAGAGCTAGAAATAGCAAGTTAAAATAAGGCTAGTCCGTTATCAACTTGAAAAAGTGGCACCGAGTCGGTGCTTTTTTACGATGTCGCAGAGTATGCC
23S_167	TTCTAATACGACTCACTATAGGCTCGTCACATCCTGGGGCGTTTTAGAGCTAGAAATAGCAAGTTAAAATAAGGCTAGTCCGTTATCAACTTGAAAAAGTGGCACCGAGTCGGTGCTTTTTTACGATGTCGCAGAGTATGCC
23S_168	TTCTAATACGACTCACTATAGGCTGGAGAAGGTCCCAAGGGTGTTTTAGAGCTAGAAATAGCAAGTTAAAATAAGGCTAGTCCGTTATCAACTTGAAAAAGTGGCACCGAGTCGGTGCTTTTTTACGATGTCGCAGAGTATGCC
23S_169	TTCTAATACGACTCACTATAGGGCTGTTCGCCCATTAAAGGTTTTAGAGCTAGAAATAGCAAGTTAAAATAAGGCTAGTCCGTTATCAACTTGAAAAAGTGGCACCGAGTCGGTGCTTTTTTACGATGTCGCAGAGTATGCC
23S_170	TTCTAATACGACTCACTATAGGCATTAAAGTGGCACGCGAGCGTTTTAGAGCTAGAAATAGCAAGTTAAAATAAGGCTAGTCCGTTATCAACTTGAAAAAGTGGCACCGAGTCGGTGCTTTTTTACGATGTCGCAGAGTATGCC
23S_171	TTCTAATACGACTCACTATAGGAGTTCGGTCTCTATCTATCGGTTTTAGAGCTAGAAATAGCAAGTTAAAATAAGGCTAGTCCGTTATCAACTTGAAAAAGTGGCACCGAGTCGGTGCTTTTTTACGATGTCGCAGAGTATGCC
23S_172	TTCTAATACGACTCACTATAGGTGGGCGTATGAAATTTGCGGTTTTAGAGCTAGAAATAGCAAGTTAAAATAAGGCTAGTCCGTTATCAACTTGAAAAAGTGGCACCGAGTCGGTGCTTTTTTACGATGTCGCAGAGTATGCC
23S_173	TTCTAATACGACTCACTATAGGCTAGTACGAGAGGACCGTGTGTTTTAGAGCTAGAAATAGCAAGTTAAAATAAGGCTAGTCCGTTATCAACTTGAAAAAGTGGCACCGAGTCGGTGCTTTTTTACGATGTCGCAGAGTATGCC
23S_174	TTCTAATACGACTCACTATAGGACCGTGTTGGACTGACCGCGTTTTAGAGCTAGAAATAGCAAGTTAAAATAAGGCTAGTCCGTTATCAACTTGAAAAAGTGGCACCGAGTCGGTGCTTTTTTACGATGTCGCAGAGTATGCC
23S_175	TTCTAATACGACTCACTATAGGTGTGCCGCCAGGTGCATTGCGTTTTAGAGCTAGAAATAGCAAGTTAAAATAAGGCTAGTCCGTTATCAACTTGAAAAAGTGGCACCGAGTCGGTGCTTTTTTACGATGTCGCAGAGTATGCC
23S_176	TTCTAATACGACTCACTATAGGCTGGGTATCTAAGTCGGGATGTTTTAGAGCTAGAAATAGCAAGTTAAAATAAGGCTAGTCCGTTATCAACTTGAAAAAGTGGCACCGAGTCGGTGCTTTTTTACGATGTCGCAGAGTATGCC
23S_177	TTCTAATACGACTCACTATAGGATAGGATGCAGGTGTAAAGGGTTTTAGAGCTAGAAATAGCAAGTTAAAATAAGGCTAGTCCGTTATCAACTTGAAAAAGTGGCACCGAGTCGGTGCTTTTTTACGATGTCGCAGAGTATGCC
23S_178	TTCTAATACGACTCACTATAGGCCTTTCGACTTTGTACGGGTGTTTTAGAGCTAGAAATAGCAAGTTAAAATAAGGCTAGTCCGTTATCAACTTGAAAAAGTGGCACCGAGTCGGTGCTTTTTTACGATGTCGCAGAGTATGCC
23S_179	TTCTAATACGACTCACTATAGGATGGCGGATGCCTTGGCTCTGTTTTAGAGCTAGAAATAGCAAGTTAAAATAAGGCTAGTCCGTTATCAACTTGAAAAAGTGGCACCGAGTCGGTGCTTTTTTACGATGTCGCAGAGTATGCC
23S_180	TTCTAATACGACTCACTATAGGATTTCCGAATGGGACAACCGTTTTAGAGCTAGAAATAGCAAGTTAAAATAAGGCTAGTCCGTTATCAACTTGAAAAAGTGGCACCGAGTCGGTGCTTTTTTACGATGTCGCAGAGTATGCC
23S_181	TTCTAATACGACTCACTATAGGCCCTAGTAGTGGCGAGCGAAGTTTTAGAGCTAGAAATAGCAAGTTAAAATAAGGCTAGTCCGTTATCAACTTGAAAAAGTGGCACCGAGTCGGTGCTTTTTTACGATGTCGCAGAGTATGCC
23S_182	TTCTAATACGACTCACTATAGGAGCCCAAACCACCCATGTTAGTTTTAGAGCTAGAAATAGCAAGTTAAAATAAGGCTAGTCCGTTATCAACTTGAAAAAGTGGCACCGAGTCGGTGCTTTTTTACGATGTCGCAGAGTATGCC
23S_183	TTCTAATACGACTCACTATAGGCTGGAAAGTTGAACCATAGAGTTTTAGAGCTAGAAATAGCAAGTTAAAATAAGGCTAGTCCGTTATCAACTTGAAAAAGTGGCACCGAGTCGGTGCTTTTTTACGATGTCGCAGAGTATGCC
23S_184	TTCTAATACGACTCACTATAGGAACCATAGACGGTGATAGTCGTTTTAGAGCTAGAAATAGCAAGTTAAAATAAGGCTAGTCCGTTATCAACTTGAAAAAGTGGCACCGAGTCGGTGCTTTTTTACGATGTCGCAGAGTATGCC
23S_185	TTCTAATACGACTCACTATAGGTAGTGGTATCCTGAGTAGCGGTTTTAGAGCTAGAAATAGCAAGTTAAAATAAGGCTAGTCCGTTATCAACTTGAAAAAGTGGCACCGAGTCGGTGCTTTTTTACGATGTCGCAGAGTATGCC
23S_186	TTCTAATACGACTCACTATAGGAAATCTTGCGTGAATCTGCGTTTTAGAGCTAGAAATAGCAAGTTAAAATAAGGCTAGTCCGTTATCAACTTGAAAAAGTGGCACCGAGTCGGTGCTTTTTTACGATGTCGCAGAGTATGCC
23S_187	TTCTAATACGACTCACTATAGGTGAATCTGCCGGGACCATCGTTTTAGAGCTAGAAATAGCAAGTTAAAATAAGGCTAGTCCGTTATCAACTTGAAAAAGTGGCACCGAGTCGGTGCTTTTTTACGATGTCGCAGAGTATGCC
23S_188	TTCTAATACGACTCACTATAGGTGAAACCGTGCGCCTACAAGGTTTTAGAGCTAGAAATAGCAAGTTAAAATAAGGCTAGTCCGTTATCAACTTGAAAAAGTGGCACCGAGTCGGTGCTTTTTTACGATGTCGCAGAGTATGCC
23S_189	TTCTAATACGACTCACTATAGGACCGTGCGCCTACAAGCGGTGTTTTAGAGCTAGAAATAGCAAGTTAAAATAAGGCTAGTCCGTTATCAACTTGAAAAAGTGGCACCGAGTCGGTGCTTTTTTACGATGTCGCAGAGTATGCC
23S_190	TTCTAATACGACTCACTATAGGCGGAGCTGCTTAAGCAGTGAGTTTTAGAGCTAGAAATAGCAAGTTAAAATAAGGCTAGTCCGTTATCAACTTGAAAAAGTGGCACCGAGTCGGTGCTTTTTTACGATGTCGCAGAGTATGCC
23S_191	TTCTAATACGACTCACTATAGGAACCTACGAGTTACTTTTTCGTTTTAGAGCTAGAAATAGCAAGTTAAAATAAGGCTAGTCCGTTATCAACTTGAAAAAGTGGCACCGAGTCGGTGCTTTTTTACGATGTCGCAGAGTATGCC
23S_192	TTCTAATACGACTCACTATAGGTCTGAACAGGGCGTCGAGTGTTTTAGAGCTAGAAATAGCAAGTTAAAATAAGGCTAGTCCGTTATCAACTTGAAAAAGTGGCACCGAGTCGGTGCTTTTTTACGATGTCGCAGAGTATGCC
23S_193	TTCTAATACGACTCACTATAGGATAAGCGTTGAAAAGCTTCGTTTTAGAGCTAGAAATAGCAAGTTAAAATAAGGCTAGTCCGTTATCAACTTGAAAAAGTGGCACCGAGTCGGTGCTTTTTTACGATGTCGCAGAGTATGCC
23S_194	TTCTAATACGACTCACTATAGGAGTTTGGCGTGGATAATAATGTTTTAGAGCTAGAAATAGCAAGTTAAAATAAGGCTAGTCCGTTATCAACTTGAAAAAGTGGCACCGAGTCGGTGCTTTTTTACGATGTCGCAGAGTATGCC
23S_195	TTCTAATACGACTCACTATAGGCTATGGGATCAGTAATGATGTTTTAGAGCTAGAAATAGCAAGTTAAAATAAGGCTAGTCCGTTATCAACTTGAAAAAGTGGCACCGAGTCGGTGCTTTTTTACGATGTCGCAGAGTATGCC
23S_196	TTCTAATACGACTCACTATAGGTTTCCTGATCAACGCTAATGTTTTAGAGCTAGAAATAGCAAGTTAAAATAAGGCTAGTCCGTTATCAACTTGAAAAAGTGGCACCGAGTCGGTGCTTTTTTACGATGTCGCAGAGTATGCC
23S_197	TTCTAATACGACTCACTATAGGCTAATCGGATCAGGGTTAGTGTTTTAGAGCTAGAAATAGCAAGTTAAAATAAGGCTAGTCCGTTATCAACTTGAAAAAGTGGCACCGAGTCGGTGCTTTTTTACGATGTCGCAGAGTATGCC
23S_198	TTCTAATACGACTCACTATAGGTCCTAAGGCTCAGCCGAAGTTTTAGAGCTAGAAATAGCAAGTTAAAATAAGGCTAGTCCGTTATCAACTTGAAAAAGTGGCACCGAGTCGGTGCTTTTTTACGATGTCGCAGAGTATGCC
23S_199	TTCTAATACGACTCACTATAGGCTTAAAGAGTGACGTGGAGAGTTTTAGAGCTAGAAATAGCAAGTTAAAATAAGGCTAGTCCGTTATCAACTTGAAAAAGTGGCACCGAGTCGGTGCTTTTTTACGATGTCGCAGAGTATGCC
23S_200	TTCTAATACGACTCACTATAGGACGGAGGCGTGACAGCGCCGGTTTTAGAGCTAGAAATAGCAAGTTAAAATAAGGCTAGTCCGTTATCAACTTGAAAAAGTGGCACCGAGTCGGTGCTTTTTTACGATGTCGCAGAGTATGCC
23S_201	TTCTAATACGACTCACTATAGGTGACAGCGCCGCGGACTGAGTTTTAGAGCTAGAAATAGCAAGTTAAAATAAGGCTAGTCCGTTATCAACTTGAAAAAGTGGCACCGAGTCGGTGCTTTTTTACGATGTCGCAGAGTATGCC
23S_202	TTCTAATACGACTCACTATAGGCTGATCATCCCAGGCAAATCGTTTTAGAGCTAGAAATAGCAAGTTAAAATAAGGCTAGTCCGTTATCAACTTGAAAAAGTGGCACCGAGTCGGTGCTTTTTTACGATGTCGCAGAGTATGCC
23S_203	TTCTAATACGACTCACTATAGGTGATAGTATGGAACGTTCTTGTTTTAGAGCTAGAAATAGCAAGTTAAAATAAGGCTAGTCCGTTATCAACTTGAAAAAGTGGCACCGAGTCGGTGCTTTTTTACGATGTCGCAGAGTATGCC
23S_204	TTCTAATACGACTCACTATAGGTAAGGTACCCGTACCGCAAAGTTTTAGAGCTAGAAATAGCAAGTTAAAATAAGGCTAGTCCGTTATCAACTTGAAAAAGTGGCACCGAGTCGGTGCTTTTTTACGATGTCGCAGAGTATGCC
23S_205	TTCTAATACGACTCACTATAGGCGCAAACGGACACACGTAGTGTTTTAGAGCTAGAAATAGCAAGTTAAAATAAGGCTAGTCCGTTATCAACTTGAAAAAGTGGCACCGAGTCGGTGCTTTTTTACGATGTCGCAGAGTATGCC
23S_206	TTCTAATACGACTCACTATAGGTAAGGCGCTTGAGTGATTCAGTTTTAGAGCTAGAAATAGCAAGTTAAAATAAGGCTAGTCCGTTATCAACTTGAAAAAGTGGCACCGAGTCGGTGCTTTTTTACGATGTCGCAGAGTATGCC
23S_207	TTCTAATACGACTCACTATAGGCAAATTGACCCTGTAACTTGTTTTAGAGCTAGAAATAGCAAGTTAAAATAAGGCTAGTCCGTTATCAACTTGAAAAAGTGGCACCGAGTCGGTGCTTTTTTACGATGTCGCAGAGTATGCC
23S_208	TTCTAATACGACTCACTATAGGTATACAGCCTGACACCTGCCGTTTTAGAGCTAGAAATAGCAAGTTAAAATAAGGCTAGTCCGTTATCAACTTGAAAAAGTGGCACCGAGTCGGTGCTTTTTTACGATGTCGCAGAGTATGCC
23S_209	TTCTAATACGACTCACTATAGGTGAATTGAAGCCCCAGTAAAGTTTTAGAGCTAGAAATAGCAAGTTAAAATAAGGCTAGTCCGTTATCAACTTGAAAAAGTGGCACCGAGTCGGTGCTTTTTTACGATGTCGCAGAGTATGCC
23S_210	TTCTAATACGACTCACTATAGGATTGAAGCCCCAGTAAACGGGTTTTAGAGCTAGAAATAGCAAGTTAAAATAAGGCTAGTCCGTTATCAACTTGAAAAAGTGGCACCGAGTCGGTGCTTTTTTACGATGTCGCAGAGTATGCC
23S_211	TTCTAATACGACTCACTATAGGAACGGCGGCCGTAACTATAAGTTTTAGAGCTAGAAATAGCAAGTTAAAATAAGGCTAGTCCGTTATCAACTTGAAAAAGTGGCACCGAGTCGGTGCTTTTTTACGATGTCGCAGAGTATGCC
23S_212	TTCTAATACGACTCACTATAGGAAGGTAGCGAAATTCCTTGTGTTTTAGAGCTAGAAATAGCAAGTTAAAATAAGGCTAGTCCGTTATCAACTTGAAAAAGTGGCACCGAGTCGGTGCTTTTTTACGATGTCGCAGAGTATGCC
23S_213	TTCTAATACGACTCACTATAGGCTCAGTGAAATTGTAGTATGTTTTAGAGCTAGAAATAGCAAGTTAAAATAAGGCTAGTCCGTTATCAACTTGAAAAAGTGGCACCGAGTCGGTGCTTTTTTACGATGTCGCAGAGTATGCC
23S_214	TTCTAATACGACTCACTATAGGAATTGATGTGTAGGATAGGCGTTTTAGAGCTAGAAATAGCAAGTTAAAATAAGGCTAGTCCGTTATCAACTTGAAAAAGTGGCACCGAGTCGGTGCTTTTTTACGATGTCGCAGAGTATGCC
23S_215	TTCTAATACGACTCACTATAGGTGGAGTCGCTGTTGAAATAGTTTTAGAGCTAGAAATAGCAAGTTAAAATAAGGCTAGTCCGTTATCAACTTGAAAAAGTGGCACCGAGTCGGTGCTTTTTTACGATGTCGCAGAGTATGCC
23S_216	TTCTAATACGACTCACTATAGGTCGCCTCCAAAATAGTAAGTTTTAGAGCTAGAAATAGCAAGTTAAAATAAGGCTAGTCCGTTATCAACTTGAAAAAGTGGCACCGAGTCGGTGCTTTTTTACGATGTCGCAGAGTATGCC
23S_217	TTCTAATACGACTCACTATAGGTCACGACGATTGGTAACCGTGTTTTAGAGCTAGAAATAGCAAGTTAAAATAAGGCTAGTCCGTTATCAACTTGAAAAAGTGGCACCGAGTCGGTGCTTTTTTACGATGTCGCAGAGTATGCC
23S_218	TTCTAATACGACTCACTATAGGAAACTAGAGCATAGTGATCGTTTTAGAGCTAGAAATAGCAAGTTAAAATAAGGCTAGTCCGTTATCAACTTGAAAAAGTGGCACCGAGTCGGTGCTTTTTTACGATGTCGCAGAGTATGCC
23S_219	TTCTAATACGACTCACTATAGGTCAAAGGATAAAAGGTACTCGTTTTAGAGCTAGAAATAGCAAGTTAAAATAAGGCTAGTCCGTTATCAACTTGAAAAAGTGGCACCGAGTCGGTGCTTTTTTACGATGTCGCAGAGTATGCC
23S_220	TTCTAATACGACTCACTATAGGCTCCCAAGAGCTCATATCGAGTTTTAGAGCTAGAAATAGCAAGTTAAAATAAGGCTAGTCCGTTATCAACTTGAAAAAGTGGCACCGAGTCGGTGCTTTTTTACGATGTCGCAGAGTATGCC
23S_221	TTCTAATACGACTCACTATAGGGGTTTGGCACCTCGATGTGTTTTAGAGCTAGAAATAGCAAGTTAAAATAAGGCTAGTCCGTTATCAACTTGAAAAAGTGGCACCGAGTCGGTGCTTTTTTACGATGTCGCAGAGTATGCC
23S_222	TTCTAATACGACTCACTATAGGCAGAACGTCGTGAGACAGTTGTTTTAGAGCTAGAAATAGCAAGTTAAAATAAGGCTAGTCCGTTATCAACTTGAAAAAGTGGCACCGAGTCGGTGCTTTTTTACGATGTCGCAGAGTATGCC
23S_223	TTCTAATACGACTCACTATAGGCATTGCTGGGTATCTAAGTGTTTTAGAGCTAGAAATAGCAAGTTAAAATAAGGCTAGTCCGTTATCAACTTGAAAAAGTGGCACCGAGTCGGTGCTTTTTTACGATGTCGCAGAGTATGCC
23S_224	TTCTAATACGACTCACTATAGGCACTTCCTTTCGACTTTGTAGTTTTAGAGCTAGAAATAGCAAGTTAAAATAAGGCTAGTCCGTTATCAACTTGAAAAAGTGGCACCGAGTCGGTGCTTTTTTACGATGTCGCAGAGTATGCC
23S_225	TTCTAATACGACTCACTATAGGTGACATTCCTTCAGAATGCCGTTTTAGAGCTAGAAATAGCAAGTTAAAATAAGGCTAGTCCGTTATCAACTTGAAAAAGTGGCACCGAGTCGGTGCTTTTTTACGATGTCGCAGAGTATGCC
23S_226	TTCTAATACGACTCACTATAGGCGTTCGCTCGCCACTACTAGGTTTTAGAGCTAGAAATAGCAAGTTAAAATAAGGCTAGTCCGTTATCAACTTGAAAAAGTGGCACCGAGTCGGTGCTTTTTTACGATGTCGCAGAGTATGCC
23S_227	TTCTAATACGACTCACTATAGGCCGTTCGCTCGCCACTACTAGTTTTAGAGCTAGAAATAGCAAGTTAAAATAAGGCTAGTCCGTTATCAACTTGAAAAAGTGGCACCGAGTCGGTGCTTTTTTACGATGTCGCAGAGTATGCC
23S_228	TTCTAATACGACTCACTATAGGTGCCGTAACATGGGTGGTTTGTTTTAGAGCTAGAAATAGCAAGTTAAAATAAGGCTAGTCCGTTATCAACTTGAAAAAGTGGCACCGAGTCGGTGCTTTTTTACGATGTCGCAGAGTATGCC
23S_229	TTCTAATACGACTCACTATAGGCCCCACACATGCCGTAACATGTTTTAGAGCTAGAAATAGCAAGTTAAAATAAGGCTAGTCCGTTATCAACTTGAAAAAGTGGCACCGAGTCGGTGCTTTTTTACGATGTCGCAGAGTATGCC
23S_230	TTCTAATACGACTCACTATAGGTGGTTCGCTATCGGTCTCTCGTTTTAGAGCTAGAAATAGCAAGTTAAAATAAGGCTAGTCCGTTATCAACTTGAAAAAGTGGCACCGAGTCGGTGCTTTTTTACGATGTCGCAGAGTATGCC
23S_231	TTCTAATACGACTCACTATAGGCTTGTAGGCGCACGGTTTCAGTTTTAGAGCTAGAAATAGCAAGTTAAAATAAGGCTAGTCCGTTATCAACTTGAAAAAGTGGCACCGAGTCGGTGCTTTTTTACGATGTCGCAGAGTATGCC
23S_232	TTCTAATACGACTCACTATAGGCTAACCTTCAACCTGACCAAGTTTTAGAGCTAGAAATAGCAAGTTAAAATAAGGCTAGTCCGTTATCAACTTGAAAAAGTGGCACCGAGTCGGTGCTTTTTTACGATGTCGCAGAGTATGCC
23S_233	TTCTAATACGACTCACTATAGGCTGCACCTAAATGCATTTCGGTTTTAGAGCTAGAAATAGCAAGTTAAAATAAGGCTAGTCCGTTATCAACTTGAAAAAGTGGCACCGAGTCGGTGCTTTTTTACGATGTCGCAGAGTATGCC
23S_234	TTCTAATACGACTCACTATAGGCTGCACCTAAATGCATTTCGTTTTAGAGCTAGAAATAGCAAGTTAAAATAAGGCTAGTCCGTTATCAACTTGAAAAAGTGGCACCGAGTCGGTGCTTTTTTACGATGTCGCAGAGTATGCC
23S_235	TTCTAATACGACTCACTATAGGACCTTAGTCTTTCGGCGAGGGTTTTAGAGCTAGAAATAGCAAGTTAAAATAAGGCTAGTCCGTTATCAACTTGAAAAAGTGGCACCGAGTCGGTGCTTTTTTACGATGTCGCAGAGTATGCC
23S_236	TTCTAATACGACTCACTATAGGAACCTTAGTCTTTCGGCGAGGTTTTAGAGCTAGAAATAGCAAGTTAAAATAAGGCTAGTCCGTTATCAACTTGAAAAAGTGGCACCGAGTCGGTGCTTTTTTACGATGTCGCAGAGTATGCC
23S_237	TTCTAATACGACTCACTATAGGAAACCTTAGTCTTTCGGCGAGTTTTAGAGCTAGAAATAGCAAGTTAAAATAAGGCTAGTCCGTTATCAACTTGAAAAAGTGGCACCGAGTCGGTGCTTTTTTACGATGTCGCAGAGTATGCC
23S_238	TTCTAATACGACTCACTATAGGCTCTCATCCCGGATTTGCCTGTTTTAGAGCTAGAAATAGCAAGTTAAAATAAGGCTAGTCCGTTATCAACTTGAAAAAGTGGCACCGAGTCGGTGCTTTTTTACGATGTCGCAGAGTATGCC
23S_239	TTCTAATACGACTCACTATAGGTAAGTTTAGCGGATTTTCTTGTTTTAGAGCTAGAAATAGCAAGTTAAAATAAGGCTAGTCCGTTATCAACTTGAAAAAGTGGCACCGAGTCGGTGCTTTTTTACGATGTCGCAGAGTATGCC
23S_240	TTCTAATACGACTCACTATAGGCGTGTGTCCGTTTGCGGTACGTTTTAGAGCTAGAAATAGCAAGTTAAAATAAGGCTAGTCCGTTATCAACTTGAAAAAGTGGCACCGAGTCGGTGCTTTTTTACGATGTCGCAGAGTATGCC
23S_241	TTCTAATACGACTCACTATAGGCCCTTTATCCCGAAGTTACAGTTTTAGAGCTAGAAATAGCAAGTTAAAATAAGGCTAGTCCGTTATCAACTTGAAAAAGTGGCACCGAGTCGGTGCTTTTTTACGATGTCGCAGAGTATGCC
23S_242	TTCTAATACGACTCACTATAGGCTCTGCGCCCAACTCTCGTTGTTTTAGAGCTAGAAATAGCAAGTTAAAATAAGGCTAGTCCGTTATCAACTTGAAAAAGTGGCACCGAGTCGGTGCTTTTTTACGATGTCGCAGAGTATGCC
23S_243	TTCTAATACGACTCACTATAGGCCTCTTAACCTTCCAGCACCGTTTTAGAGCTAGAAATAGCAAGTTAAAATAAGGCTAGTCCGTTATCAACTTGAAAAAGTGGCACCGAGTCGGTGCTTTTTTACGATGTCGCAGAGTATGCC
23S_244	TTCTAATACGACTCACTATAGGTTACGGCCGCCGTTTACTGGTTTTAGAGCTAGAAATAGCAAGTTAAAATAAGGCTAGTCCGTTATCAACTTGAAAAAGTGGCACCGAGTCGGTGCTTTTTTACGATGTCGCAGAGTATGCC
23S_245	TTCTAATACGACTCACTATAGGAGTTACGGCCGCCGTTTACTGTTTTAGAGCTAGAAATAGCAAGTTAAAATAAGGCTAGTCCGTTATCAACTTGAAAAAGTGGCACCGAGTCGGTGCTTTTTTACGATGTCGCAGAGTATGCC
23S_246	TTCTAATACGACTCACTATAGGGTCTTTTCGTCCCATCGCGTTTTAGAGCTAGAAATAGCAAGTTAAAATAAGGCTAGTCCGTTATCAACTTGAAAAAGTGGCACCGAGTCGGTGCTTTTTTACGATGTCGCAGAGTATGCC
23S_247	TTCTAATACGACTCACTATAGGAGCTATAGTAAAGGTTCACGGTTTTAGAGCTAGAAATAGCAAGTTAAAATAAGGCTAGTCCGTTATCAACTTGAAAAAGTGGCACCGAGTCGGTGCTTTTTTACGATGTCGCAGAGTATGCC
23S_248	TTCTAATACGACTCACTATAGGAAGCTATAGTAAAGGTTCACGTTTTAGAGCTAGAAATAGCAAGTTAAAATAAGGCTAGTCCGTTATCAACTTGAAAAAGTGGCACCGAGTCGGTGCTTTTTTACGATGTCGCAGAGTATGCC
23S_249	TTCTAATACGACTCACTATAGGACGGTTACCAATCGTCGTGAGTTTTAGAGCTAGAAATAGCAAGTTAAAATAAGGCTAGTCCGTTATCAACTTGAAAAAGTGGCACCGAGTCGGTGCTTTTTTACGATGTCGCAGAGTATGCC
23S_250	TTCTAATACGACTCACTATAGGTCGATATGAGCTCTTGGGAGTTTTAGAGCTAGAAATAGCAAGTTAAAATAAGGCTAGTCCGTTATCAACTTGAAAAAGTGGCACCGAGTCGGTGCTTTTTTACGATGTCGCAGAGTATGCC
23S_251	TTCTAATACGACTCACTATAGGCTCCGTCGATATGAGCTCTTGTTTTAGAGCTAGAAATAGCAAGTTAAAATAAGGCTAGTCCGTTATCAACTTGAAAAAGTGGCACCGAGTCGGTGCTTTTTTACGATGTCGCAGAGTATGCC
23S_252	TTCTAATACGACTCACTATAGGGCGAACAGCCCAACCCTTGTTTTAGAGCTAGAAATAGCAAGTTAAAATAAGGCTAGTCCGTTATCAACTTGAAAAAGTGGCACCGAGTCGGTGCTTTTTTACGATGTCGCAGAGTATGCC
23S_253	TTCTAATACGACTCACTATAGGAGCTCGCGTGCCACTTTAATGTTTTAGAGCTAGAAATAGCAAGTTAAAATAAGGCTAGTCCGTTATCAACTTGAAAAAGTGGCACCGAGTCGGTGCTTTTTTACGATGTCGCAGAGTATGCC
23S_254	TTCTAATACGACTCACTATAGGAAAGTCGAAAGGAAGTGAACGTTTTAGAGCTAGAAATAGCAAGTTAAAATAAGGCTAGTCCGTTATCAACTTGAAAAAGTGGCACCGAGTCGGTGCTTTTTTACGATGTCGCAGAGTATGCC
23S_255	TTCTAATACGACTCACTATAGGTTCATCGCCTCCGAGAGCCAGTTTTAGAGCTAGAAATAGCAAGTTAAAATAAGGCTAGTCCGTTATCAACTTGAAAAAGTGGCACCGAGTCGGTGCTTTTTTACGATGTCGCAGAGTATGCC
23S_256	TTCTAATACGACTCACTATAGGTTCGGAAATCTCTGGATCAAGTTTTAGAGCTAGAAATAGCAAGTTAAAATAAGGCTAGTCCGTTATCAACTTGAAAAAGTGGCACCGAGTCGGTGCTTTTTTACGATGTCGCAGAGTATGCC
23S_257	TTCTAATACGACTCACTATAGGCCCGTTCGCTCGCCACTACTGTTTTAGAGCTAGAAATAGCAAGTTAAAATAAGGCTAGTCCGTTATCAACTTGAAAAAGTGGCACCGAGTCGGTGCTTTTTTACGATGTCGCAGAGTATGCC
23S_258	TTCTAATACGACTCACTATAGGTCTATGGTTCAACTTTCCAGGTTTTAGAGCTAGAAATAGCAAGTTAAAATAAGGCTAGTCCGTTATCAACTTGAAAAAGTGGCACCGAGTCGGTGCTTTTTTACGATGTCGCAGAGTATGCC
23S_259	TTCTAATACGACTCACTATAGGTCTCGTGTCCCGCGCTACTCGTTTTAGAGCTAGAAATAGCAAGTTAAAATAAGGCTAGTCCGTTATCAACTTGAAAAAGTGGCACCGAGTCGGTGCTTTTTTACGATGTCGCAGAGTATGCC
23S_260	TTCTAATACGACTCACTATAGGCTTGTAGGCGCACGGTTTCGTTTTAGAGCTAGAAATAGCAAGTTAAAATAAGGCTAGTCCGTTATCAACTTGAAAAAGTGGCACCGAGTCGGTGCTTTTTTACGATGTCGCAGAGTATGCC
23S_261	TTCTAATACGACTCACTATAGGAAGCAGCTCCGACCGCTTGTGTTTTAGAGCTAGAAATAGCAAGTTAAAATAAGGCTAGTCCGTTATCAACTTGAAAAAGTGGCACCGAGTCGGTGCTTTTTTACGATGTCGCAGAGTATGCC
23S_262	TTCTAATACGACTCACTATAGGTCGTAGGTTCATTATGCAAAGTTTTAGAGCTAGAAATAGCAAGTTAAAATAAGGCTAGTCCGTTATCAACTTGAAAAAGTGGCACCGAGTCGGTGCTTTTTTACGATGTCGCAGAGTATGCC
23S_263	TTCTAATACGACTCACTATAGGTGCCGGAAAAAGTAACTCGTGTTTTAGAGCTAGAAATAGCAAGTTAAAATAAGGCTAGTCCGTTATCAACTTGAAAAAGTGGCACCGAGTCGGTGCTTTTTTACGATGTCGCAGAGTATGCC
23S_264	TTCTAATACGACTCACTATAGGCCTAACCTTCAACCTGACCAGTTTTAGAGCTAGAAATAGCAAGTTAAAATAAGGCTAGTCCGTTATCAACTTGAAAAAGTGGCACCGAGTCGGTGCTTTTTTACGATGTCGCAGAGTATGCC
23S_265	TTCTAATACGACTCACTATAGGCCTCACATTAGTAACTCACAGTTTTAGAGCTAGAAATAGCAAGTTAAAATAAGGCTAGTCCGTTATCAACTTGAAAAAGTGGCACCGAGTCGGTGCTTTTTTACGATGTCGCAGAGTATGCC
23S_266	TTCTAATACGACTCACTATAGGAGTTTATCAAGACTTGATGTTTTAGAGCTAGAAATAGCAAGTTAAAATAAGGCTAGTCCGTTATCAACTTGAAAAAGTGGCACCGAGTCGGTGCTTTTTTACGATGTCGCAGAGTATGCC
23S_267	TTCTAATACGACTCACTATAGGTCTGGATTCTTCTCCTTTGTTTTAGAGCTAGAAATAGCAAGTTAAAATAAGGCTAGTCCGTTATCAACTTGAAAAAGTGGCACCGAGTCGGTGCTTTTTTACGATGTCGCAGAGTATGCC
23S_268	TTCTAATACGACTCACTATAGGAAACCTTAGTCTTTCGGCGGTTTTAGAGCTAGAAATAGCAAGTTAAAATAAGGCTAGTCCGTTATCAACTTGAAAAAGTGGCACCGAGTCGGTGCTTTTTTACGATGTCGCAGAGTATGCC
23S_269	TTCTAATACGACTCACTATAGGTGATCCGATTAGCGTTGATCGTTTTAGAGCTAGAAATAGCAAGTTAAAATAAGGCTAGTCCGTTATCAACTTGAAAAAGTGGCACCGAGTCGGTGCTTTTTTACGATGTCGCAGAGTATGCC
23S_270	TTCTAATACGACTCACTATAGGTCACCGTTCGGCTGAGCCTTGTTTTAGAGCTAGAAATAGCAAGTTAAAATAAGGCTAGTCCGTTATCAACTTGAAAAAGTGGCACCGAGTCGGTGCTTTTTTACGATGTCGCAGAGTATGCC
23S_271	TTCTAATACGACTCACTATAGGTCACTCTTTAAGGTAGTACGTTTTAGAGCTAGAAATAGCAAGTTAAAATAAGGCTAGTCCGTTATCAACTTGAAAAAGTGGCACCGAGTCGGTGCTTTTTTACGATGTCGCAGAGTATGCC
23S_272	TTCTAATACGACTCACTATAGGCGTCTCCACGTCACTCTTTAGTTTTAGAGCTAGAAATAGCAAGTTAAAATAAGGCTAGTCCGTTATCAACTTGAAAAAGTGGCACCGAGTCGGTGCTTTTTTACGATGTCGCAGAGTATGCC
23S_273	TTCTAATACGACTCACTATAGGAAGAACGTTCCATACTATCGTTTTAGAGCTAGAAATAGCAAGTTAAAATAAGGCTAGTCCGTTATCAACTTGAAAAAGTGGCACCGAGTCGGTGCTTTTTTACGATGTCGCAGAGTATGCC
23S_274	TTCTAATACGACTCACTATAGGACCCTTTATCCCGAAGTTACGTTTTAGAGCTAGAAATAGCAAGTTAAAATAAGGCTAGTCCGTTATCAACTTGAAAAAGTGGCACCGAGTCGGTGCTTTTTTACGATGTCGCAGAGTATGCC
23S_275	TTCTAATACGACTCACTATAGGTCCAGCACCGGGCAGGTGTCGTTTTAGAGCTAGAAATAGCAAGTTAAAATAAGGCTAGTCCGTTATCAACTTGAAAAAGTGGCACCGAGTCGGTGCTTTTTTACGATGTCGCAGAGTATGCC
23S_276	TTCTAATACGACTCACTATAGGTTAACCTTCCAGCACCGGGCGTTTTAGAGCTAGAAATAGCAAGTTAAAATAAGGCTAGTCCGTTATCAACTTGAAAAAGTGGCACCGAGTCGGTGCTTTTTTACGATGTCGCAGAGTATGCC
23S_277	TTCTAATACGACTCACTATAGGACAAGGAATTTCGCTACCTTGTTTTAGAGCTAGAAATAGCAAGTTAAAATAAGGCTAGTCCGTTATCAACTTGAAAAAGTGGCACCGAGTCGGTGCTTTTTTACGATGTCGCAGAGTATGCC
23S_278	TTCTAATACGACTCACTATAGGAGGTCGGAACTTACCCGACAGTTTTAGAGCTAGAAATAGCAAGTTAAAATAAGGCTAGTCCGTTATCAACTTGAAAAAGTGGCACCGAGTCGGTGCTTTTTTACGATGTCGCAGAGTATGCC
23S_279	TTCTAATACGACTCACTATAGGATCATTACACCATTCGTGCGTTTTAGAGCTAGAAATAGCAAGTTAAAATAAGGCTAGTCCGTTATCAACTTGAAAAAGTGGCACCGAGTCGGTGCTTTTTTACGATGTCGCAGAGTATGCC
23S_280	TTCTAATACGACTCACTATAGGAGCCTCCGTTACTATTTTGGGTTTTAGAGCTAGAAATAGCAAGTTAAAATAAGGCTAGTCCGTTATCAACTTGAAAAAGTGGCACCGAGTCGGTGCTTTTTTACGATGTCGCAGAGTATGCC
23S_281	TTCTAATACGACTCACTATAGGACGGTTACCAATCGTCGTGGTTTTAGAGCTAGAAATAGCAAGTTAAAATAAGGCTAGTCCGTTATCAACTTGAAAAAGTGGCACCGAGTCGGTGCTTTTTTACGATGTCGCAGAGTATGCC
23S_282	TTCTAATACGACTCACTATAGGCGTCGATATGAGCTCTTGGGGTTTTAGAGCTAGAAATAGCAAGTTAAAATAAGGCTAGTCCGTTATCAACTTGAAAAAGTGGCACCGAGTCGGTGCTTTTTTACGATGTCGCAGAGTATGCC
23S_283	TTCTAATACGACTCACTATAGGATGTGACGAGCCGACATCGGTTTTAGAGCTAGAAATAGCAAGTTAAAATAAGGCTAGTCCGTTATCAACTTGAAAAAGTGGCACCGAGTCGGTGCTTTTTTACGATGTCGCAGAGTATGCC
23S_284	TTCTAATACGACTCACTATAGGTTGGGACCTTCTCCAGCCCCGTTTTAGAGCTAGAAATAGCAAGTTAAAATAAGGCTAGTCCGTTATCAACTTGAAAAAGTGGCACCGAGTCGGTGCTTTTTTACGATGTCGCAGAGTATGCC
23S_285	TTCTAATACGACTCACTATAGGCCAACCCGTACAAAGTCGAAGTTTTAGAGCTAGAAATAGCAAGTTAAAATAAGGCTAGTCCGTTATCAACTTGAAAAAGTGGCACCGAGTCGGTGCTTTTTTACGATGTCGCAGAGTATGCC
23S_286	TTCTAATACGACTCACTATAGGTTGTCCCATTCGGAAATCTCGTTTTAGAGCTAGAAATAGCAAGTTAAAATAAGGCTAGTCCGTTATCAACTTGAAAAAGTGGCACCGAGTCGGTGCTTTTTTACGATGTCGCAGAGTATGCC
23S_287	TTCTAATACGACTCACTATAGGCGTTAGCTTCCATCAAAGAGTTTTAGAGCTAGAAATAGCAAGTTAAAATAAGGCTAGTCCGTTATCAACTTGAAAAAGTGGCACCGAGTCGGTGCTTTTTTACGATGTCGCAGAGTATGCC
23S_288	TTCTAATACGACTCACTATAGGATGCCGTAACATGGGTGGTTGTTTTAGAGCTAGAAATAGCAAGTTAAAATAAGGCTAGTCCGTTATCAACTTGAAAAAGTGGCACCGAGTCGGTGCTTTTTTACGATGTCGCAGAGTATGCC
23S_289	TTCTAATACGACTCACTATAGGCACACATGCCGTAACATGGGGTTTTAGAGCTAGAAATAGCAAGTTAAAATAAGGCTAGTCCGTTATCAACTTGAAAAAGTGGCACCGAGTCGGTGCTTTTTTACGATGTCGCAGAGTATGCC
23S_290	TTCTAATACGACTCACTATAGGACCCCACACATGCCGTAACAGTTTTAGAGCTAGAAATAGCAAGTTAAAATAAGGCTAGTCCGTTATCAACTTGAAAAAGTGGCACCGAGTCGGTGCTTTTTTACGATGTCGCAGAGTATGCC
23S_291	TTCTAATACGACTCACTATAGGTCAAATGTCTTGCGACATCGGTTTTAGAGCTAGAAATAGCAAGTTAAAATAAGGCTAGTCCGTTATCAACTTGAAAAAGTGGCACCGAGTCGGTGCTTTTTTACGATGTCGCAGAGTATGCC
23S_292	TTCTAATACGACTCACTATAGGTACCGGACTATCACCGTCTAGTTTTAGAGCTAGAAATAGCAAGTTAAAATAAGGCTAGTCCGTTATCAACTTGAAAAAGTGGCACCGAGTCGGTGCTTTTTTACGATGTCGCAGAGTATGCC
23S_293	TTCTAATACGACTCACTATAGGAGTATTTAGCCTTACCGGAGTTTTAGAGCTAGAAATAGCAAGTTAAAATAAGGCTAGTCCGTTATCAACTTGAAAAAGTGGCACCGAGTCGGTGCTTTTTTACGATGTCGCAGAGTATGCC
23S_294	TTCTAATACGACTCACTATAGGTCACCTTTCCTTCACAGTACGTTTTAGAGCTAGAAATAGCAAGTTAAAATAAGGCTAGTCCGTTATCAACTTGAAAAAGTGGCACCGAGTCGGTGCTTTTTTACGATGTCGCAGAGTATGCC
23S_295	TTCTAATACGACTCACTATAGGCTGACCAAGGGTAGATCACTGTTTTAGAGCTAGAAATAGCAAGTTAAAATAAGGCTAGTCCGTTATCAACTTGAAAAAGTGGCACCGAGTCGGTGCTTTTTTACGATGTCGCAGAGTATGCC
23S_296	TTCTAATACGACTCACTATAGGATTCTTCTCCTTTAGGACAGTTTTAGAGCTAGAAATAGCAAGTTAAAATAAGGCTAGTCCGTTATCAACTTGAAAAAGTGGCACCGAGTCGGTGCTTTTTTACGATGTCGCAGAGTATGCC
23S_297	TTCTAATACGACTCACTATAGGGGACCTTAGCTGATGGTCGTTTTAGAGCTAGAAATAGCAAGTTAAAATAAGGCTAGTCCGTTATCAACTTGAAAAAGTGGCACCGAGTCGGTGCTTTTTTACGATGTCGCAGAGTATGCC
23S_298	TTCTAATACGACTCACTATAGGTATTTGGGGACCTTAGCTGAGTTTTAGAGCTAGAAATAGCAAGTTAAAATAAGGCTAGTCCGTTATCAACTTGAAAAAGTGGCACCGAGTCGGTGCTTTTTTACGATGTCGCAGAGTATGCC
23S_299	TTCTAATACGACTCACTATAGGTTACGCACTCTTTAAATGAAGTTTTAGAGCTAGAAATAGCAAGTTAAAATAAGGCTAGTCCGTTATCAACTTGAAAAAGTGGCACCGAGTCGGTGCTTTTTTACGATGTCGCAGAGTATGCC
23S_300	TTCTAATACGACTCACTATAGGCTTCACCTTCGACGCTGAGGTTTTAGAGCTAGAAATAGCAAGTTAAAATAAGGCTAGTCCGTTATCAACTTGAAAAAGTGGCACCGAGTCGGTGCTTTTTTACGATGTCGCAGAGTATGCC
23S_301	TTCTAATACGACTCACTATAGGACTCTCATCCCGGATTTGCCGTTTTAGAGCTAGAAATAGCAAGTTAAAATAAGGCTAGTCCGTTATCAACTTGAAAAAGTGGCACCGAGTCGGTGCTTTTTTACGATGTCGCAGAGTATGCC
23S_302	TTCTAATACGACTCACTATAGGAGTATGTTTACACGCACTATGTTTTAGAGCTAGAAATAGCAAGTTAAAATAAGGCTAGTCCGTTATCAACTTGAAAAAGTGGCACCGAGTCGGTGCTTTTTTACGATGTCGCAGAGTATGCC
23S_303	TTCTAATACGACTCACTATAGGTTAAGTTTAGCGGATTTTCTGTTTTAGAGCTAGAAATAGCAAGTTAAAATAAGGCTAGTCCGTTATCAACTTGAAAAAGTGGCACCGAGTCGGTGCTTTTTTACGATGTCGCAGAGTATGCC
23S_304	TTCTAATACGACTCACTATAGGTCTCTGCGCCCAACTCTCGTGTTTTAGAGCTAGAAATAGCAAGTTAAAATAAGGCTAGTCCGTTATCAACTTGAAAAAGTGGCACCGAGTCGGTGCTTTTTTACGATGTCGCAGAGTATGCC
23S_305	TTCTAATACGACTCACTATAGGTTTTTGTTAAACAGTTGCCGTTTTAGAGCTAGAAATAGCAAGTTAAAATAAGGCTAGTCCGTTATCAACTTGAAAAAGTGGCACCGAGTCGGTGCTTTTTTACGATGTCGCAGAGTATGCC
23S_306	TTCTAATACGACTCACTATAGGTAGTTACGGCCGCCGTTTACGTTTTAGAGCTAGAAATAGCAAGTTAAAATAAGGCTAGTCCGTTATCAACTTGAAAAAGTGGCACCGAGTCGGTGCTTTTTTACGATGTCGCAGAGTATGCC
23S_307	TTCTAATACGACTCACTATAGGAACAGCGACTCCACACAAACGTTTTAGAGCTAGAAATAGCAAGTTAAAATAAGGCTAGTCCGTTATCAACTTGAAAAAGTGGCACCGAGTCGGTGCTTTTTTACGATGTCGCAGAGTATGCC
23S_308	TTCTAATACGACTCACTATAGGAGAAGCCTCCGTTACTATTTGTTTTAGAGCTAGAAATAGCAAGTTAAAATAAGGCTAGTCCGTTATCAACTTGAAAAAGTGGCACCGAGTCGGTGCTTTTTTACGATGTCGCAGAGTATGCC
23S_309	TTCTAATACGACTCACTATAGGCCTCCGTCGATATGAGCTCTGTTTTAGAGCTAGAAATAGCAAGTTAAAATAAGGCTAGTCCGTTATCAACTTGAAAAAGTGGCACCGAGTCGGTGCTTTTTTACGATGTCGCAGAGTATGCC
23S_310	TTCTAATACGACTCACTATAGGTGGGCGAACAGCCCAACCCTGTTTTAGAGCTAGAAATAGCAAGTTAAAATAAGGCTAGTCCGTTATCAACTTGAAAAAGTGGCACCGAGTCGGTGCTTTTTTACGATGTCGCAGAGTATGCC
23S_311	TTCTAATACGACTCACTATAGGCAGCTCGCGTGCCACTTTAAGTTTTAGAGCTAGAAATAGCAAGTTAAAATAAGGCTAGTCCGTTATCAACTTGAAAAAGTGGCACCGAGTCGGTGCTTTTTTACGATGTCGCAGAGTATGCC
23S_312	TTCTAATACGACTCACTATAGGAATGCACCTGGCGGCACAACGTTTTAGAGCTAGAAATAGCAAGTTAAAATAAGGCTAGTCCGTTATCAACTTGAAAAAGTGGCACCGAGTCGGTGCTTTTTTACGATGTCGCAGAGTATGCC
23S_313	TTCTAATACGACTCACTATAGGTAGATACCCAGCAATGCACCGTTTTAGAGCTAGAAATAGCAAGTTAAAATAAGGCTAGTCCGTTATCAACTTGAAAAAGTGGCACCGAGTCGGTGCTTTTTTACGATGTCGCAGAGTATGCC
23S_314	TTCTAATACGACTCACTATAGGAAGAAATCTAATCTTGTGGCGTTTTAGAGCTAGAAATAGCAAGTTAAAATAAGGCTAGTCCGTTATCAACTTGAAAAAGTGGCACCGAGTCGGTGCTTTTTTACGATGTCGCAGAGTATGCC
23S_315	TTCTAATACGACTCACTATAGGCCCTAAGAAATCTAATCTTGGTTTTAGAGCTAGAAATAGCAAGTTAAAATAAGGCTAGTCCGTTATCAACTTGAAAAAGTGGCACCGAGTCGGTGCTTTTTTACGATGTCGCAGAGTATGCC
23S_316	TTCTAATACGACTCACTATAGGAATGCCGGGTTGTCCCATTGTTTTAGAGCTAGAAATAGCAAGTTAAAATAAGGCTAGTCCGTTATCAACTTGAAAAAGTGGCACCGAGTCGGTGCTTTTTTACGATGTCGCAGAGTATGCC
23S_317	TTCTAATACGACTCACTATAGGATGACATTCCTTCAGAATGCGTTTTAGAGCTAGAAATAGCAAGTTAAAATAAGGCTAGTCCGTTATCAACTTGAAAAAGTGGCACCGAGTCGGTGCTTTTTTACGATGTCGCAGAGTATGCC
23S_318	TTCTAATACGACTCACTATAGGCTTAATTTGACTTCGTATACGTTTTAGAGCTAGAAATAGCAAGTTAAAATAAGGCTAGTCCGTTATCAACTTGAAAAAGTGGCACCGAGTCGGTGCTTTTTTACGATGTCGCAGAGTATGCC
23S_319	TTCTAATACGACTCACTATAGGTTAGCCTTACCGGATGGTCCGTTTTAGAGCTAGAAATAGCAAGTTAAAATAAGGCTAGTCCGTTATCAACTTGAAAAAGTGGCACCGAGTCGGTGCTTTTTTACGATGTCGCAGAGTATGCC
23S_320	TTCTAATACGACTCACTATAGGTCGGGAGTATTTAGCCTTACGTTTTAGAGCTAGAAATAGCAAGTTAAAATAAGGCTAGTCCGTTATCAACTTGAAAAAGTGGCACCGAGTCGGTGCTTTTTTACGATGTCGCAGAGTATGCC
23S_321	TTCTAATACGACTCACTATAGGCTGGTTCGCTATCGGTCTCTGTTTTAGAGCTAGAAATAGCAAGTTAAAATAAGGCTAGTCCGTTATCAACTTGAAAAAGTGGCACCGAGTCGGTGCTTTTTTACGATGTCGCAGAGTATGCC
23S_322	TTCTAATACGACTCACTATAGGTCACAGTACTGGTTCGCTATGTTTTAGAGCTAGAAATAGCAAGTTAAAATAAGGCTAGTCCGTTATCAACTTGAAAAAGTGGCACCGAGTCGGTGCTTTTTTACGATGTCGCAGAGTATGCC
23S_323	TTCTAATACGACTCACTATAGGTCCGACCGCTTGTAGGCGCAGTTTTAGAGCTAGAAATAGCAAGTTAAAATAAGGCTAGTCCGTTATCAACTTGAAAAAGTGGCACCGAGTCGGTGCTTTTTTACGATGTCGCAGAGTATGCC
23S_324	TTCTAATACGACTCACTATAGGCTCAAGATGCTTAACCTTGCGTTTTAGAGCTAGAAATAGCAAGTTAAAATAAGGCTAGTCCGTTATCAACTTGAAAAAGTGGCACCGAGTCGGTGCTTTTTTACGATGTCGCAGAGTATGCC
23S_325	TTCTAATACGACTCACTATAGGTTCAGACTCGCTTTCGCTTGTTTTAGAGCTAGAAATAGCAAGTTAAAATAAGGCTAGTCCGTTATCAACTTGAAAAAGTGGCACCGAGTCGGTGCTTTTTTACGATGTCGCAGAGTATGCC
23S_326	TTCTAATACGACTCACTATAGGCTTTTCAACGCTTATCGGTTGTTTTAGAGCTAGAAATAGCAAGTTAAAATAAGGCTAGTCCGTTATCAACTTGAAAAAGTGGCACCGAGTCGGTGCTTTTTTACGATGTCGCAGAGTATGCC
23S_327	TTCTAATACGACTCACTATAGGAAGCTTTTCAACGCTTATGTTTTAGAGCTAGAAATAGCAAGTTAAAATAAGGCTAGTCCGTTATCAACTTGAAAAAGTGGCACCGAGTCGGTGCTTTTTTACGATGTCGCAGAGTATGCC
23S_328	TTCTAATACGACTCACTATAGGACCCCCACCCTCAGTTCATCGTTTTAGAGCTAGAAATAGCAAGTTAAAATAAGGCTAGTCCGTTATCAACTTGAAAAAGTGGCACCGAGTCGGTGCTTTTTTACGATGTCGCAGAGTATGCC
23S_329	TTCTAATACGACTCACTATAGGCTGCACCTAAATGCATTTGTTTTAGAGCTAGAAATAGCAAGTTAAAATAAGGCTAGTCCGTTATCAACTTGAAAAAGTGGCACCGAGTCGGTGCTTTTTTACGATGTCGCAGAGTATGCC
23S_330	TTCTAATACGACTCACTATAGGTTTATCAAGACTTGATAGGGTTTTAGAGCTAGAAATAGCAAGTTAAAATAAGGCTAGTCCGTTATCAACTTGAAAAAGTGGCACCGAGTCGGTGCTTTTTTACGATGTCGCAGAGTATGCC
23S_331	TTCTAATACGACTCACTATAGGTGATAGAACTAATGCGCATTGTTTTAGAGCTAGAAATAGCAAGTTAAAATAAGGCTAGTCCGTTATCAACTTGAAAAAGTGGCACCGAGTCGGTGCTTTTTTACGATGTCGCAGAGTATGCC
23S_332	TTCTAATACGACTCACTATAGGCATTACTGATCCCATAGCTTGTTTTAGAGCTAGAAATAGCAAGTTAAAATAAGGCTAGTCCGTTATCAACTTGAAAAAGTGGCACCGAGTCGGTGCTTTTTTACGATGTCGCAGAGTATGCC
23S_333	TTCTAATACGACTCACTATAGGATCAGGAAACCTTAGTCTTTGTTTTAGAGCTAGAAATAGCAAGTTAAAATAAGGCTAGTCCGTTATCAACTTGAAAAAGTGGCACCGAGTCGGTGCTTTTTTACGATGTCGCAGAGTATGCC
23S_334	TTCTAATACGACTCACTATAGGCTGCCATCGGCCTCACCGTTGTTTTAGAGCTAGAAATAGCAAGTTAAAATAAGGCTAGTCCGTTATCAACTTGAAAAAGTGGCACCGAGTCGGTGCTTTTTTACGATGTCGCAGAGTATGCC
23S_335	TTCTAATACGACTCACTATAGGATATTAACCTGTTCTGCCATGTTTTAGAGCTAGAAATAGCAAGTTAAAATAAGGCTAGTCCGTTATCAACTTGAAAAAGTGGCACCGAGTCGGTGCTTTTTTACGATGTCGCAGAGTATGCC
23S_336	TTCTAATACGACTCACTATAGGCGGACTATTCCGTCAGTCCGGTTTTAGAGCTAGAAATAGCAAGTTAAAATAAGGCTAGTCCGTTATCAACTTGAAAAAGTGGCACCGAGTCGGTGCTTTTTTACGATGTCGCAGAGTATGCC
23S_337	TTCTAATACGACTCACTATAGGTCAGCATCTACACCCTTCAAGTTTTAGAGCTAGAAATAGCAAGTTAAAATAAGGCTAGTCCGTTATCAACTTGAAAAAGTGGCACCGAGTCGGTGCTTTTTTACGATGTCGCAGAGTATGCC
23S_338	TTCTAATACGACTCACTATAGGATCAGGTTCGACTCTCATCCGTTTTAGAGCTAGAAATAGCAAGTTAAAATAAGGCTAGTCCGTTATCAACTTGAAAAAGTGGCACCGAGTCGGTGCTTTTTTACGATGTCGCAGAGTATGCC
23S_339	TTCTAATACGACTCACTATAGGACGTGTGTCCGTTTGCGGTAGTTTTAGAGCTAGAAATAGCAAGTTAAAATAAGGCTAGTCCGTTATCAACTTGAAAAAGTGGCACCGAGTCGGTGCTTTTTTACGATGTCGCAGAGTATGCC
23S_340	TTCTAATACGACTCACTATAGGCGACTACGTGTGTCCGTTTGGTTTTAGAGCTAGAAATAGCAAGTTAAAATAAGGCTAGTCCGTTATCAACTTGAAAAAGTGGCACCGAGTCGGTGCTTTTTTACGATGTCGCAGAGTATGCC
23S_341	TTCTAATACGACTCACTATAGGTCCTCTTAACCTTCCAGCACGTTTTAGAGCTAGAAATAGCAAGTTAAAATAAGGCTAGTCCGTTATCAACTTGAAAAAGTGGCACCGAGTCGGTGCTTTTTTACGATGTCGCAGAGTATGCC
23S_342	TTCTAATACGACTCACTATAGGCCTTAGGACCGTTATAGTTAGTTTTAGAGCTAGAAATAGCAAGTTAAAATAAGGCTAGTCCGTTATCAACTTGAAAAAGTGGCACCGAGTCGGTGCTTTTTTACGATGTCGCAGAGTATGCC
23S_343	TTCTAATACGACTCACTATAGGATTACACCATTCGTGCAGGTGTTTTAGAGCTAGAAATAGCAAGTTAAAATAAGGCTAGTCCGTTATCAACTTGAAAAAGTGGCACCGAGTCGGTGCTTTTTTACGATGTCGCAGAGTATGCC
23S_344	TTCTAATACGACTCACTATAGGCTACAATTTCACTGAGCTCAGTTTTAGAGCTAGAAATAGCAAGTTAAAATAAGGCTAGTCCGTTATCAACTTGAAAAAGTGGCACCGAGTCGGTGCTTTTTTACGATGTCGCAGAGTATGCC
23S_345	TTCTAATACGACTCACTATAGGTTCGTCCCATCGCGGGTAATGTTTTAGAGCTAGAAATAGCAAGTTAAAATAAGGCTAGTCCGTTATCAACTTGAAAAAGTGGCACCGAGTCGGTGCTTTTTTACGATGTCGCAGAGTATGCC
23S_346	TTCTAATACGACTCACTATAGGGGTCTTTTCGTCCCATCGGTTTTAGAGCTAGAAATAGCAAGTTAAAATAAGGCTAGTCCGTTATCAACTTGAAAAAGTGGCACCGAGTCGGTGCTTTTTTACGATGTCGCAGAGTATGCC
23S_347	TTCTAATACGACTCACTATAGGTAAGCTATAGTAAAGGTTCAGTTTTAGAGCTAGAAATAGCAAGTTAAAATAAGGCTAGTCCGTTATCAACTTGAAAAAGTGGCACCGAGTCGGTGCTTTTTTACGATGTCGCAGAGTATGCC
23S_348	TTCTAATACGACTCACTATAGGCGTCTGCGCTTCAAAGTCTCGTTTTAGAGCTAGAAATAGCAAGTTAAAATAAGGCTAGTCCGTTATCAACTTGAAAAAGTGGCACCGAGTCGGTGCTTTTTTACGATGTCGCAGAGTATGCC
23S_349	TTCTAATACGACTCACTATAGGATGCCATTACACTCTCCCGAGTTTTAGAGCTAGAAATAGCAAGTTAAAATAAGGCTAGTCCGTTATCAACTTGAAAAAGTGGCACCGAGTCGGTGCTTTTTTACGATGTCGCAGAGTATGCC
23S_350	TTCTAATACGACTCACTATAGGTCCCTTCCATACGGAAACACGTTTTAGAGCTAGAAATAGCAAGTTAAAATAAGGCTAGTCCGTTATCAACTTGAAAAAGTGGCACCGAGTCGGTGCTTTTTTACGATGTCGCAGAGTATGCC
23S_351	TTCTAATACGACTCACTATAGGTGAGCGATGTCCCTTCCATAGTTTTAGAGCTAGAAATAGCAAGTTAAAATAAGGCTAGTCCGTTATCAACTTGAAAAAGTGGCACCGAGTCGGTGCTTTTTTACGATGTCGCAGAGTATGCC
23S_352	TTCTAATACGACTCACTATAGGAGGGATCAGCCTGTTATCCCGTTTTAGAGCTAGAAATAGCAAGTTAAAATAAGGCTAGTCCGTTATCAACTTGAAAAAGTGGCACCGAGTCGGTGCTTTTTTACGATGTCGCAGAGTATGCC
23S_353	TTCTAATACGACTCACTATAGGAACCAGCGGTCAGTCCAACAGTTTTAGAGCTAGAAATAGCAAGTTAAAATAAGGCTAGTCCGTTATCAACTTGAAAAAGTGGCACCGAGTCGGTGCTTTTTTACGATGTCGCAGAGTATGCC
23S_354	TTCTAATACGACTCACTATAGGCGGCACAACTGGTAAACCAGGTTTTAGAGCTAGAAATAGCAAGTTAAAATAAGGCTAGTCCGTTATCAACTTGAAAAAGTGGCACCGAGTCGGTGCTTTTTTACGATGTCGCAGAGTATGCC
23S_355	TTCTAATACGACTCACTATAGGATACCCAGCAATGCACCTGGGTTTTAGAGCTAGAAATAGCAAGTTAAAATAAGGCTAGTCCGTTATCAACTTGAAAAAGTGGCACCGAGTCGGTGCTTTTTTACGATGTCGCAGAGTATGCC
23S_356	TTCTAATACGACTCACTATAGGAACGGGCAATTAGTAATGCTGTTTTAGAGCTAGAAATAGCAAGTTAAAATAAGGCTAGTCCGTTATCAACTTGAAAAAGTGGCACCGAGTCGGTGCTTTTTTACGATGTCGCAGAGTATGCC
23S_357	TTCTAATACGACTCACTATAGGCAAAGTCGAAAGGAAGTGAAGTTTTAGAGCTAGAAATAGCAAGTTAAAATAAGGCTAGTCCGTTATCAACTTGAAAAAGTGGCACCGAGTCGGTGCTTTTTTACGATGTCGCAGAGTATGCC
23S_358	TTCTAATACGACTCACTATAGGCGCAGAGTGTAATGGCATAAGTTTTAGAGCTAGAAATAGCAAGTTAAAATAAGGCTAGTCCGTTATCAACTTGAAAAAGTGGCACCGAGTCGGTGCTTTTTTACGATGTCGCAGAGTATGCC
23S_359	TTCTAATACGACTCACTATAGGAGCATTCCACTCTGCGTCGAGTTTTAGAGCTAGAAATAGCAAGTTAAAATAAGGCTAGTCCGTTATCAACTTGAAAAAGTGGCACCGAGTCGGTGCTTTTTTACGATGTCGCAGAGTATGCC
23S_360	TTCTAATACGACTCACTATAGGAATATTCCTGTACTACCTTAGTTTTAGAGCTAGAAATAGCAAGTTAAAATAAGGCTAGTCCGTTATCAACTTGAAAAAGTGGCACCGAGTCGGTGCTTTTTTACGATGTCGCAGAGTATGCC
23S_361	TTCTAATACGACTCACTATAGGTGTAGATGTTGATCATCCCGTTTTAGAGCTAGAAATAGCAAGTTAAAATAAGGCTAGTCCGTTATCAACTTGAAAAAGTGGCACCGAGTCGGTGCTTTTTTACGATGTCGCAGAGTATGCC
23S_362	TTCTAATACGACTCACTATAGGTCCGCTAAACTTAATCCTTAGTTTTAGAGCTAGAAATAGCAAGTTAAAATAAGGCTAGTCCGTTATCAACTTGAAAAAGTGGCACCGAGTCGGTGCTTTTTTACGATGTCGCAGAGTATGCC
23S_363	TTCTAATACGACTCACTATAGGTAGGCCGGAGACTTCGAAGCGTTTTAGAGCTAGAAATAGCAAGTTAAAATAAGGCTAGTCCGTTATCAACTTGAAAAAGTGGCACCGAGTCGGTGCTTTTTTACGATGTCGCAGAGTATGCC
23S_364	TTCTAATACGACTCACTATAGGAGTTCTAACTCGTGGTACGGTTTTAGAGCTAGAAATAGCAAGTTAAAATAAGGCTAGTCCGTTATCAACTTGAAAAAGTGGCACCGAGTCGGTGCTTTTTTACGATGTCGCAGAGTATGCC
23S_365	TTCTAATACGACTCACTATAGGAGGCTTCTAAAGGTGCCCTCGTTTTAGAGCTAGAAATAGCAAGTTAAAATAAGGCTAGTCCGTTATCAACTTGAAAAAGTGGCACCGAGTCGGTGCTTTTTTACGATGTCGCAGAGTATGCC
23S_366	TTCTAATACGACTCACTATAGGCCGCAGAGTGTAATGGCATAGTTTTAGAGCTAGAAATAGCAAGTTAAAATAAGGCTAGTCCGTTATCAACTTGAAAAAGTGGCACCGAGTCGGTGCTTTTTTACGATGTCGCAGAGTATGCC
23S_367	TTCTAATACGACTCACTATAGGTAAGTGTTTTACCGAAGCTAGTTTTAGAGCTAGAAATAGCAAGTTAAAATAAGGCTAGTCCGTTATCAACTTGAAAAAGTGGCACCGAGTCGGTGCTTTTTTACGATGTCGCAGAGTATGCC
23S_368	TTCTAATACGACTCACTATAGGTACTACCTTAAGGAGTGACGGTTTTAGAGCTAGAAATAGCAAGTTAAAATAAGGCTAGTCCGTTATCAACTTGAAAAAGTGGCACCGAGTCGGTGCTTTTTTACGATGTCGCAGAGTATGCC
23S_370	TTCTAATACGACTCACTATAGGATTATTTGAGTTCTAACTCGGTTTTAGAGCTAGAAATAGCAAGTTAAAATAAGGCTAGTCCGTTATCAACTTGAAAAAGTGGCACCGAGTCGGTGCTTTTTTACGATGTCGCAGAGTATGCC
23S_371	TTCTAATACGACTCACTATAGGCGTGGTACGAGGACACTGTTGTTTTAGAGCTAGAAATAGCAAGTTAAAATAAGGCTAGTCCGTTATCAACTTGAAAAAGTGGCACCGAGTCGGTGCTTTTTTACGATGTCGCAGAGTATGCC
23S_372	TTCTAATACGACTCACTATAGGTACGAGGACACTGTTTGGGTTTTAGAGCTAGAAATAGCAAGTTAAAATAAGGCTAGTCCGTTATCAACTTGAAAAAGTGGCACCGAGTCGGTGCTTTTTTACGATGTCGCAGAGTATGCC
23S_373	TTCTAATACGACTCACTATAGGAAAGGTGCCCTCAGGACGATGTTTTAGAGCTAGAAATAGCAAGTTAAAATAAGGCTAGTCCGTTATCAACTTGAAAAAGTGGCACCGAGTCGGTGCTTTTTTACGATGTCGCAGAGTATGCC
23S_374	TTCTAATACGACTCACTATAGGTAACCGTCCGCAGAGTGTAAGTTTTAGAGCTAGAAATAGCAAGTTAAAATAAGGCTAGTCCGTTATCAACTTGAAAAAGTGGCACCGAGTCGGTGCTTTTTTACGATGTCGCAGAGTATGCC
23S_375	TTCTAATACGACTCACTATAGGCTTAAGGAGTGACGTGGAGAGTTTTAGAGCTAGAAATAGCAAGTTAAAATAAGGCTAGTCCGTTATCAACTTGAAAAAGTGGCACCGAGTCGGTGCTTTTTTACGATGTCGCAGAGTATGCC
23S_376	TTCTAATACGACTCACTATAGGACGGAGCAGTGACAGCGCCGGTTTTAGAGCTAGAAATAGCAAGTTAAAATAAGGCTAGTCCGTTATCAACTTGAAAAAGTGGCACCGAGTCGGTGCTTTTTTACGATGTCGCAGAGTATGCC
23S_377	TTCTAATACGACTCACTATAGGTTGATCATCCCAGGCAAATCGTTTTAGAGCTAGAAATAGCAAGTTAAAATAAGGCTAGTCCGTTATCAACTTGAAAAAGTGGCACCGAGTCGGTGCTTTTTTACGATGTCGCAGAGTATGCC
23S_378	TTCTAATACGACTCACTATAGGTGATAGTATGGAGCGTTCTTGTTTTAGAGCTAGAAATAGCAAGTTAAAATAAGGCTAGTCCGTTATCAACTTGAAAAAGTGGCACCGAGTCGGTGCTTTTTTACGATGTCGCAGAGTATGCC
23S_379	TTCTAATACGACTCACTATAGGATTGCCCGTTCACTTTCTTTGTTTTAGAGCTAGAAATAGCAAGTTAAAATAAGGCTAGTCCGTTATCAACTTGAAAAAGTGGCACCGAGTCGGTGCTTTTTTACGATGTCGCAGAGTATGCC
23S_380	TTCTAATACGACTCACTATAGGCCCGTTCACTTTCTTTCGGAGTTTTAGAGCTAGAAATAGCAAGTTAAAATAAGGCTAGTCCGTTATCAACTTGAAAAAGTGGCACCGAGTCGGTGCTTTTTTACGATGTCGCAGAGTATGCC
23S_381	TTCTAATACGACTCACTATAGGTCACTTTCTTTCGGACGGTGGTTTTAGAGCTAGAAATAGCAAGTTAAAATAAGGCTAGTCCGTTATCAACTTGAAAAAGTGGCACCGAGTCGGTGCTTTTTTACGATGTCGCAGAGTATGCC
23S_382	TTCTAATACGACTCACTATAGGACGGTTACCAATCGTCCTGAGTTTTAGAGCTAGAAATAGCAAGTTAAAATAAGGCTAGTCCGTTATCAACTTGAAAAAGTGGCACCGAGTCGGTGCTTTTTTACGATGTCGCAGAGTATGCC
23S_383	TTCTAATACGACTCACTATAGGCCGTCCGAAAGAAAGTGAACGTTTTAGAGCTAGAAATAGCAAGTTAAAATAAGGCTAGTCCGTTATCAACTTGAAAAAGTGGCACCGAGTCGGTGCTTTTTTACGATGTCGCAGAGTATGCC
23S_384	TTCTAATACGACTCACTATAGGTCACTCCTTAAGGTAGTACGTTTTAGAGCTAGAAATAGCAAGTTAAAATAAGGCTAGTCCGTTATCAACTTGAAAAAGTGGCACCGAGTCGGTGCTTTTTTACGATGTCGCAGAGTATGCC
23S_385	TTCTAATACGACTCACTATAGGCGTCTCCACGTCACTCCTTAGTTTTAGAGCTAGAAATAGCAAGTTAAAATAAGGCTAGTCCGTTATCAACTTGAAAAAGTGGCACCGAGTCGGTGCTTTTTTACGATGTCGCAGAGTATGCC
23S_386	TTCTAATACGACTCACTATAGGAAGAACGCTCCATACTATCGTTTTAGAGCTAGAAATAGCAAGTTAAAATAAGGCTAGTCCGTTATCAACTTGAAAAAGTGGCACCGAGTCGGTGCTTTTTTACGATGTCGCAGAGTATGCC
23S_387	TTCTAATACGACTCACTATAGGTTTGCGGTACGGGTACCTTAGTTTTAGAGCTAGAAATAGCAAGTTAAAATAAGGCTAGTCCGTTATCAACTTGAAAAAGTGGCACCGAGTCGGTGCTTTTTTACGATGTCGCAGAGTATGCC
23S_388	TTCTAATACGACTCACTATAGGACGGTTACCAATCGTCCTGGTTTTAGAGCTAGAAATAGCAAGTTAAAATAAGGCTAGTCCGTTATCAACTTGAAAAAGTGGCACCGAGTCGGTGCTTTTTTACGATGTCGCAGAGTATGCC
23S_389	TTCTAATACGACTCACTATAGGCTTCACCTTCGACGCAGAGGTTTTAGAGCTAGAAATAGCAAGTTAAAATAAGGCTAGTCCGTTATCAACTTGAAAAAGTGGCACCGAGTCGGTGCTTTTTTACGATGTCGCAGAGTATGCC
23S_390	TTCTAATACGACTCACTATAGGAGTATGCTTACACGCACTATGTTTTAGAGCTAGAAATAGCAAGTTAAAATAAGGCTAGTCCGTTATCAACTTGAAAAAGTGGCACCGAGTCGGTGCTTTTTTACGATGTCGCAGAGTATGCC
23S_391	TTCTAATACGACTCACTATAGGAACAGCGACTCCACAAATACGTTTTAGAGCTAGAAATAGCAAGTTAAAATAAGGCTAGTCCGTTATCAACTTGAAAAAGTGGCACCGAGTCGGTGCTTTTTTACGATGTCGCAGAGTATGCC
23S_392	TTCTAATACGACTCACTATAGGTCAACATCTACACCCTTCAAGTTTTAGAGCTAGAAATAGCAAGTTAAAATAAGGCTAGTCCGTTATCAACTTGAAAAAGTGGCACCGAGTCGGTGCTTTTTTACGATGTCGCAGAGTATGCC
23S_393	TTCTAATACGACTCACTATAGGACCTTAAGGATTAAGTTTAGGTTTTAGAGCTAGAAATAGCAAGTTAAAATAAGGCTAGTCCGTTATCAACTTGAAAAAGTGGCACCGAGTCGGTGCTTTTTTACGATGTCGCAGAGTATGCC
23S_394	TTCTAATACGACTCACTATAGGCGTACCTGCTTCGAAGTCTCGTTTTAGAGCTAGAAATAGCAAGTTAAAATAAGGCTAGTCCGTTATCAACTTGAAAAAGTGGCACCGAGTCGGTGCTTTTTTACGATGTCGCAGAGTATGCC
23S_395	TTCTAATACGACTCACTATAGGATGCCATTACACTCTGCGGAGTTTTAGAGCTAGAAATAGCAAGTTAAAATAAGGCTAGTCCGTTATCAACTTGAAAAAGTGGCACCGAGTCGGTGCTTTTTTACGATGTCGCAGAGTATGCC
23S_396	TTCTAATACGACTCACTATAGGCCTTATGCCATTACACTCTGGTTTTAGAGCTAGAAATAGCAAGTTAAAATAAGGCTAGTCCGTTATCAACTTGAAAAAGTGGCACCGAGTCGGTGCTTTTTTACGATGTCGCAGAGTATGCC
23S_397	TTCTAATACGACTCACTATAGGACCGTCCGAAAGAAAGTGAAGTTTTAGAGCTAGAAATAGCAAGTTAAAATAAGGCTAGTCCGTTATCAACTTGAAAAAGTGGCACCGAGTCGGTGCTTTTTTACGATGTCGCAGAGTATGCC
23S_398	TTCTAATACGACTCACTATAGGCGTAGAGTGTAATGGCATAAGTTTTAGAGCTAGAAATAGCAAGTTAAAATAAGGCTAGTCCGTTATCAACTTGAAAAAGTGGCACCGAGTCGGTGCTTTTTTACGATGTCGCAGAGTATGCC
23S_399	TTCTAATACGACTCACTATAGGCCGTAGAGTGTAATGGCATAGTTTTAGAGCTAGAAATAGCAAGTTAAAATAAGGCTAGTCCGTTATCAACTTGAAAAAGTGGCACCGAGTCGGTGCTTTTTTACGATGTCGCAGAGTATGCC
23S_400	TTCTAATACGACTCACTATAGGGAGACTAACAAGTCGATCGTTTTAGAGCTAGAAATAGCAAGTTAAAATAAGGCTAGTCCGTTATCAACTTGAAAAAGTGGCACCGAGTCGGTGCTTTTTTACGATGTCGCAGAGTATGCC
23S_401	TTCTAATACGACTCACTATAGGACTAACAAGTCGATCAGGTGTTTTAGAGCTAGAAATAGCAAGTTAAAATAAGGCTAGTCCGTTATCAACTTGAAAAAGTGGCACCGAGTCGGTGCTTTTTTACGATGTCGCAGAGTATGCC
23S_402	TTCTAATACGACTCACTATAGGTAACCGTCCGTAGAGTGTAAGTTTTAGAGCTAGAAATAGCAAGTTAAAATAAGGCTAGTCCGTTATCAACTTGAAAAAGTGGCACCGAGTCGGTGCTTTTTTACGATGTCGCAGAGTATGCC
23S_403	TTCTAATACGACTCACTATAGGATGCCATTACACTCTACGGAGTTTTAGAGCTAGAAATAGCAAGTTAAAATAAGGCTAGTCCGTTATCAACTTGAAAAAGTGGCACCGAGTCGGTGCTTTTTTACGATGTCGCAGAGTATGCC
23S_404	TTCTAATACGACTCACTATAGGCCTTATGCCATTACACTCTAGTTTTAGAGCTAGAAATAGCAAGTTAAAATAAGGCTAGTCCGTTATCAACTTGAAAAAGTGGCACCGAGTCGGTGCTTTTTTACGATGTCGCAGAGTATGCC
23S_405	TTCTAATACGACTCACTATAGGTTGCGAGGACACTGTTTGGTGTTTTAGAGCTAGAAATAGCAAGTTAAAATAAGGCTAGTCCGTTATCAACTTGAAAAAGTGGCACCGAGTCGGTGCTTTTTTACGATGTCGCAGAGTATGCC
23S_406	TTCTAATACGACTCACTATAGGTAAGGCCCAGCCGAACGGTGGTTTTAGAGCTAGAAATAGCAAGTTAAAATAAGGCTAGTCCGTTATCAACTTGAAAAAGTGGCACCGAGTCGGTGCTTTTTTACGATGTCGCAGAGTATGCC
23S_407	TTCTAATACGACTCACTATAGGTCCGCTAAACTTAATCCTTGGTTTTAGAGCTAGAAATAGCAAGTTAAAATAAGGCTAGTCCGTTATCAACTTGAAAAAGTGGCACCGAGTCGGTGCTTTTTTACGATGTCGCAGAGTATGCC
23S_408	TTCTAATACGACTCACTATAGGTAGGCCGGAGACTTTGAAGCGTTTTAGAGCTAGAAATAGCAAGTTAAAATAAGGCTAGTCCGTTATCAACTTGAAAAAGTGGCACCGAGTCGGTGCTTTTTTACGATGTCGCAGAGTATGCC
23S_409	TTCTAATACGACTCACTATAGGAGTTCTAACTCGTAGTTGCGGTTTTAGAGCTAGAAATAGCAAGTTAAAATAAGGCTAGTCCGTTATCAACTTGAAAAAGTGGCACCGAGTCGGTGCTTTTTTACGATGTCGCAGAGTATGCC
23S_410	TTCTAATACGACTCACTATAGGTAGTTGCGAGGACACTGTTGTTTTAGAGCTAGAAATAGCAAGTTAAAATAAGGCTAGTCCGTTATCAACTTGAAAAAGTGGCACCGAGTCGGTGCTTTTTTACGATGTCGCAGAGTATGCC
23S_411	TTCTAATACGACTCACTATAGGTTGCGAGGACACTGTTTGGGTTTTAGAGCTAGAAATAGCAAGTTAAAATAAGGCTAGTCCGTTATCAACTTGAAAAAGTGGCACCGAGTCGGTGCTTTTTTACGATGTCGCAGAGTATGCC
23S_412	TTCTAATACGACTCACTATAGGTCCTAAGGCCCAGCCGAAGTTTTAGAGCTAGAAATAGCAAGTTAAAATAAGGCTAGTCCGTTATCAACTTGAAAAAGTGGCACCGAGTCGGTGCTTTTTTACGATGTCGCAGAGTATGCC
23S_413	TTCTAATACGACTCACTATAGGTGAGGTACCCGTACCGCAAAGTTTTAGAGCTAGAAATAGCAAGTTAAAATAAGGCTAGTCCGTTATCAACTTGAAAAAGTGGCACCGAGTCGGTGCTTTTTTACGATGTCGCAGAGTATGCC
23S_414	TTCTAATACGACTCACTATAGGATCGGCCTCACCGTTCGGCTGTTTTAGAGCTAGAAATAGCAAGTTAAAATAAGGCTAGTCCGTTATCAACTTGAAAAAGTGGCACCGAGTCGGTGCTTTTTTACGATGTCGCAGAGTATGCC
23S_415	TTCTAATACGACTCACTATAGGTCACCGTTCGGCTGGGCCTTGTTTTAGAGCTAGAAATAGCAAGTTAAAATAAGGCTAGTCCGTTATCAACTTGAAAAAGTGGCACCGAGTCGGTGCTTTTTTACGATGTCGCAGAGTATGCC
23S_416	TTCTAATACGACTCACTATAGGTTTGCGGTACGGGTACCTCAGTTTTAGAGCTAGAAATAGCAAGTTAAAATAAGGCTAGTCCGTTATCAACTTGAAAAAGTGGCACCGAGTCGGTGCTTTTTTACGATGTCGCAGAGTATGCC
23S_417	TTCTAATACGACTCACTATAGGCATCGGCCTCACCGTTCGGCGTTTTAGAGCTAGAAATAGCAAGTTAAAATAAGGCTAGTCCGTTATCAACTTGAAAAAGTGGCACCGAGTCGGTGCTTTTTTACGATGTCGCAGAGTATGCC
23S_418	TTCTAATACGACTCACTATAGGACCTCAAGGATTAAGTTTAGGTTTTAGAGCTAGAAATAGCAAGTTAAAATAAGGCTAGTCCGTTATCAACTTGAAAAAGTGGCACCGAGTCGGTGCTTTTTTACGATGTCGCAGAGTATGCC
23S_419	TTCTAATACGACTCACTATAGGCGTACCTGCTTCAAAGTCTCGTTTTAGAGCTAGAAATAGCAAGTTAAAATAAGGCTAGTCCGTTATCAACTTGAAAAAGTGGCACCGAGTCGGTGCTTTTTTACGATGTCGCAGAGTATGCC
