# Supplementary material for: Single-bacterium RNA-seq protocol to uncover heterogeneous expression of coding and noncoding genes in Bacteroides thetaiotaomicron
Source: STAR Protoc. 2026 Jul 1;7(3):104651. doi: 10.1016/j.xpro.2026.104651 (PMC13352367; doi:10.1016/j.xpro.2026.104651)
Supplement: Table S2. Template to calculate molarities and to pool cDNA samples, related to Step 26 — This table serves as a template to calculate Cas9, sgRNA, and cDNA library molarities necessary to perform the ribosomal RNA depletion via DASH (step 26 of this protocol). Fields marked in pink should be adjusted by the user as required. [file mmc2.xlsx]

## Sheet: Sheet1
Supplementary Table 2: Template to calculate molarities and to pool cDNA samples, related to Step 26.
Fields in pink are to be adjusted by the user
1	sgRNA pool
		nbr of different sgRNA	Nanodrop (ng/ul)	Average sgRNA size (nt)	MW ssRNA	Concentration (nM) fmol/ul
	sgRNA pool B.theta_651	651	768	160	321.47	14931.4
2	Dilution of Cas9
		Concentration stock Cas9	Dilution Cas9 µM	Concentration Cas9 nM (fmol/ul)	Avogadros number	number of molecules Cas9
	Cas9	20	4	4000	6.022e+23	2408800000000
3	Normalising libraries concentration
											All librariries are normalised to the same molaity. Molarity and final volume can be adjsted to the lowest library concentration and to avoid pipeting very small quantitites.
	Sample ID	i7 index	i5 index	Concentration after Nextera ng/ul	Average library size	MW dsDNA g/mol	Molarity (nM) fmol/µl	Total Volume Nextera rxn	fmol total		Imput of dsDNA for DASH fmol	Water	Sample	Volume final ul
	A1			14.5	457	617.96	51.3442	9	462.098		4	27.6628	2.33717	30
	A2			8.64	487	617.96	28.7094	9	258.385		4	29.5356	0.464424	30
	A3			7.62	468	617.96	26.3481	9	237.133		4	29.494	0.506046	30
	A4			4.92	456	617.96	17.4598	9	157.138		4	29.2363	0.763658	30
	A5			7.74	437	617.96	28.6615	9	257.954		4	29.5348	0.4652	30
	A6			2.98	489	617.96	9.86159	9	88.7543		4	28.648	1.35205	30
	A7			4.28	389	617.96	17.8047	9	160.242		4	29.2511	0.748867	30
	A8			7.62	458	617.96	26.9234	9	242.31		4	29.5048	0.495233	30
4	Define ratio of cDNA:sgRNA:Cas9
		cDNA	sgRNA	Cas9
	Ratio	1	4000	2000	Ratio can be adjusted
	concentration and final ratio	2.1	8400	4200	Usally use in final mix 2.1 fmol of Nextera library
5	Pooling Nextera libraries
					Total volume in pool	8	samples	Pool up to 12 samples
		Conc. (fmol)	Volume ul	Ratio
	cDNA	2.1	0.525	1
	sgRNA	8400	0.562573	4000	4.50058	µL
	Cas9	4200	1.05	2000	8.4	µL
	Cas9 buffer (10x)		1	1x	8	µL
	H20		1.86243		14.8994	µL
	Total Volume		5		40	µL
6	Incubate sgRNA
Volume of sgRNA to add	4.50058	µL
	Program	Cycle	Target	Hold
	sgRNA denaturation	1	94°C	3 min
	Cooling	1	4°C	5 min
7	Add Cas9 to sgRNA
Volume of Cas9 to add	8.4	µL
	incubate sgRNA and Cas9
	Program	Cycle	Target	Hold
	Cas9:sgRNA complex formation	1	37°C	15 min
8	Add 10x Cas9 buffer, H2O and samples
Volume to add	H2O	14.8994	µL
	Cas9 buffer	8	µL
	cDNA for each Nextera library	0.525	µL
	lid heating: tunred off
	Program	Cycle	Target	Hold
	Cas9 mediated rRNA cleavage	1	37°C	2 h
9	Proteinase K treatment
Volume to add	1	µL
